# Supplementary material for: Diversity and Activity of Communities Inhabiting Plastic Debris in the North Pacific Gyre
Source: mSystems. 2016 May 17;1(3):e00024-16. doi: 10.1128/mSystems.00024-16 (PMC5069773; doi:10.1128/mSystems.00024-16)
Supplement: Data Set S1 [file sys003162023sd10.xlsx]

## Sheet: Full DESeq2 Results
	KEGG Categorization					DESeq2					SUPER HI-CAT Metagenomes												Hawaii Ocean Time Series Picoplankton Metagenomes
Line Number	A	B	C	D	description	log2FoldChange	lfcSE	stat	pvalue	padj	DNA-003	DNA-013	DNA-092	DNA-104	DNA-168	DNA-178	DNA-210	DNA-218	DNA-261	DNA-273	DNA-282	DNA-293	H197-25m	H199-25m	H200-25m	H201-25m	H202-25m	H203-25m	H204-25m	H205-25m	H206-25m	H208-25m	H209-25m	H210-25m	H211-25m	H212-25m	H213-25m	H214-25m	H215-25m
1	Cellular Processes	Transport and catabolism	04142 Lysosome	K12309	K12309 GLB1, ELNR1; beta-galactosidase [EC:3.2.1.23]	1.31002	1.82073	0	1	NA	1	0	1	0	0	0	1	0	0	0	0	1	0	0	0	0	0	0	0	0	0	0	0	0	0	0	0	0	0
2	Cellular Processes	Transport and catabolism	04142 Lysosome	K01201	K01201 GBA, srfJ; glucosylceramidase [EC:3.2.1.45]	2.26543	0.195649	1.35665	0.174893	0.455448	152	209	196	46	279	152	132	107	237	28	88	150	3	15	8	13	15	9	21	11	20	15	10	10	7	16	12	11	14
3	Cellular Processes	Transport and catabolism	04142 Lysosome	K01205	K01205 NAGLU; alpha-N-acetylglucosaminidase [EC:3.2.1.50]	1.8316	1.03322	0	1	NA	0	2	0	1	0	4	0	2	5	2	1	1	0	0	1	0	0	1	0	0	0	0	1	0	0	0	0	0	0
4	Cellular Processes	Transport and catabolism	04142 Lysosome	K01195	K01195 uidA, GUSB; beta-glucuronidase [EC:3.2.1.31]	3.22614	0.247656	4.95098	7.384e-07	3.78156e-06	100	191	95	32	66	88	124	76	153	13	38	104	1	1	1	2	8	3	6	9	5	2	0	7	1	4	4	3	6
5	Cellular Processes	Transport and catabolism	04142 Lysosome	K12373	K12373 HEXA_B; hexosaminidase [EC:3.2.1.52]	1.45962	0.169571	0	1	1	279	245	277	53	226	213	301	146	255	48	114	201	6	24	14	31	28	22	43	32	27	25	42	23	14	30	54	27	57
6	Cellular Processes	Transport and catabolism	04142 Lysosome	K01192	K01192 E3.2.1.25, MANBA, manB; beta-mannosidase [EC:3.2.1.25]	2.26989	0.261387	1.03252	0.301826	0.749225	283	227	243	72	229	154	412	154	211	18	84	149	1	14	8	12	10	3	36	28	24	22	15	13	6	13	35	14	14
7	Cellular Processes	Transport and catabolism	04142 Lysosome	K01186	K01186 NEU1; sialidase-1 [EC:3.2.1.18]	0.123742	0.365581	0	1	1	52	12	42	10	3	33	90	20	13	0	12	21	2	8	4	11	11	11	16	5	10	5	7	3	6	18	25	7	12
8	Cellular Processes	Transport and catabolism	04142 Lysosome	K01134	K01134 ARSA; arylsulfatase A [EC:3.1.6.8]	0.218915	0.289482	0	1	1	100	88	197	10	49	98	205	73	118	15	36	135	10	14	8	43	32	46	38	36	39	27	8	18	4	39	86	26	51
9	Cellular Processes	Transport and catabolism	04142 Lysosome	K01135	K01135 ARSB; arylsulfatase B [EC:3.1.6.12]	0.553607	0.302272	0	1	1	26	30	64	5	11	23	21	25	50	3	8	27	0	4	0	10	8	9	7	6	7	5	5	3	1	7	20	4	13
10	Cellular Processes	Transport and catabolism	04142 Lysosome	K12381	K12381 ARSG; arylsulfatase G [EC:3.1.6.-]	0.853197	2.1372	0	1	NA	0	0	0	0	0	2	0	0	1	0	0	0	0	0	0	0	0	0	0	0	0	0	0	0	0	0	0	0	0
11	Cellular Processes	Transport and catabolism	04142 Lysosome	K01132	K01132 GALNS; N-acetylgalactosamine-6-sulfatase [EC:3.1.6.4]	1.19026	0.41191	0	1	1	20	12	56	9	4	15	42	16	24	3	4	28	1	4	0	5	3	9	5	1	5	4	0	1	1	1	6	1	9
12	Cellular Processes	Transport and catabolism	04142 Lysosome	K01137	K01137 GNS; N-acetylglucosamine-6-sulfatase [EC:3.1.6.14]	1.5002	0.312352	0	1	1	44	32	73	7	19	48	64	19	57	3	14	54	0	7	1	3	6	3	4	6	13	6	3	3	1	5	16	2	2
13	Cellular Processes	Transport and catabolism	04142 Lysosome	K01136	K01136 IDS; iduronate 2-sulfatase [EC:3.1.6.13]	1.07109	0.298881	0	1	1	58	43	117	20	15	62	85	43	71	10	23	97	0	9	1	19	16	16	7	4	21	7	5	5	6	13	16	7	19
14	Cellular Processes	Transport and catabolism	04142 Lysosome	K01565	K01565 SGSH; N-sulfoglucosamine sulfohydrolase [EC:3.10.1.1]	1.30692	0.453836	0	1	1	11	6	17	3	3	12	18	5	19	2	2	16	0	4	0	1	2	6	1	0	1	4	1	0	0	1	2	0	2
15	Cellular Processes	Transport and catabolism	04142 Lysosome	K01444	K01444 AGA, aspG; N4-(beta-N-acetylglucosaminyl)-L-asparaginase [EC:3.5.1.26]	1.29747	0.239321	0	1	1	107	98	83	11	83	68	148	102	83	11	41	73	3	10	10	4	12	10	17	18	15	13	21	12	7	15	19	16	10
16	Cellular Processes	Transport and catabolism	04142 Lysosome	K13444	K13444 SUMF1, FGE; sulfatase modifying factor 1	1.46756	0.606079	0	1	1	3	4	8	2	5	3	2	1	7	1	6	3	0	0	0	1	1	2	1	0	1	1	0	1	0	0	1	0	0
17	Cellular Processes	Transport and catabolism	04142 Lysosome	K08239	K08239 GNPTAB; UDP-N-acetylglucosamine-lysosomal-enzyme [EC:2.7.8.17]	0.865746	2.13698	0	1	NA	0	0	0	0	0	1	0	1	0	0	0	0	0	0	0	0	0	0	0	0	0	0	0	0	0	0	0	0	0
18	Cellular Processes	Transport and catabolism	04145 Phagosome	K02145	K02145 ATPeV1A, ATP6A; V-type H+-transporting ATPase subunit A [EC:3.6.3.14]	0.843592	2.05807	0	1	NA	1	1	0	0	0	0	1	0	0	0	0	0	0	0	0	0	0	0	0	0	0	0	0	0	0	0	0	0	0
19	Cellular Processes	Transport and catabolism	04145 Phagosome	K05653	K05653 ABCB2, TAP1; ATP-binding cassette, subfamily B (MDR/TAP), member 2	0.519583	1.36306	0	1	NA	2	0	0	0	0	1	2	0	0	0	0	1	1	0	0	0	0	0	0	0	0	0	0	0	0	0	0	1	0
20	Cellular Processes	Transport and catabolism	04146 Peroxisome	K13342	K13342 PEX5, PXR1; peroxin-5	-2.03723	2.00605	-0.0185565	0.985195	NA	0	0	0	0	0	0	0	0	0	0	0	0	0	0	0	0	0	0	0	0	1	0	0	0	0	0	1	0	0
21	Cellular Processes	Transport and catabolism	04146 Peroxisome	K12261	K12261 HACL1; 2-hydroxyacyl-CoA lyase 1 [EC:4.1.-.-]	-1.15492	1.92136	0	1	NA	1	0	0	0	0	0	0	0	0	0	0	0	0	0	0	0	0	0	0	0	0	0	0	0	0	1	1	0	0
22	Cellular Processes	Transport and catabolism	04146 Peroxisome	K01796	K01796 E5.1.99.4, AMACR, mcr; alpha-methylacyl-CoA racemase [EC:5.1.99.4]	0.848825	0.153929	0	1	1	163	472	326	54	115	264	107	58	329	34	237	243	13	35	29	40	38	27	42	36	43	46	34	60	38	53	69	36	48
23	Cellular Processes	Transport and catabolism	04146 Peroxisome	K00477	K00477 PHYH; phytanoyl-CoA hydroxylase [EC:1.14.11.18]	-0.748551	0.44502	0	1	1	4	1	11	0	3	2	3	1	8	0	5	6	0	5	1	2	3	1	0	3	2	2	1	5	2	1	7	1	4
24	Cellular Processes	Transport and catabolism	04146 Peroxisome	K00232	K00232 E1.3.3.6, ACOX1, ACOX3; acyl-CoA oxidase [EC:1.3.3.6]	9.01765	1.00611	6.97502	3.05833e-12	2.37883e-11	170	193	194	68	131	96	141	89	164	33	97	131	0	0	0	1	0	0	0	0	0	0	0	0	0	0	0	0	0
25	Cellular Processes	Transport and catabolism	04146 Peroxisome	K12405	K12405 HSD17B4; 3-hydroxyacyl-CoA dehydrogenase / 3a,7a,12a-trihydroxy-5b-cholest-24-enoyl-CoA hydratase [EC:1.1.1.35 4.2.1.107]	1.16704	0.956483	0	1	NA	0	3	2	0	0	2	3	0	6	1	0	2	0	0	1	0	0	0	1	0	1	1	0	0	0	0	0	0	0
26	Cellular Processes	Transport and catabolism	04146 Peroxisome	K08764	K08764 SCP2, SCPX; sterol carrier protein 2 [EC:2.3.1.176]	0.868419	2.05226	0	1	NA	1	0	0	0	0	1	0	0	1	0	0	0	0	0	0	0	0	0	0	0	0	0	0	0	0	0	0	0	0
27	Cellular Processes	Transport and catabolism	04146 Peroxisome	K07514	K07514 EHHADH; enoyl-CoA hydratase / 3-hydroxyacyl-CoA dehydrogenase / 3,2-trans-enoyl-CoA isomerase [EC:4.2.1.17 1.1.1.35 5.3.3.8]	-0.693163	0.776596	0	1	NA	1	3	3	1	0	1	2	0	3	0	0	0	0	0	0	0	1	0	3	0	0	1	0	0	2	2	2	0	1
28	Cellular Processes	Transport and catabolism	04146 Peroxisome	K13237	K13237 DECR2; peroxisomal 2,4-dienoyl-CoA reductase [EC:1.3.1.34]	0.709043	1.73529	0	1	NA	1	0	1	0	0	2	0	0	0	0	0	0	0	0	0	0	0	0	0	0	0	0	1	0	0	0	0	0	0
29	Cellular Processes	Transport and catabolism	04146 Peroxisome	K12663	K12663 ECH1; delta(3,5)-Delta(2,4)-dienoyl-CoA isomerase [EC:5.3.3.-]	-2.02591	1.50902	-0.0171711	0.9863	NA	0	2	0	0	0	0	0	0	0	0	0	0	0	0	0	0	0	0	1	0	0	0	1	0	0	0	2	0	1
30	Cellular Processes	Transport and catabolism	04146 Peroxisome	K08746	K08746 SLC27A2, FACVL1, FATP2; solute carrier family 27 (fatty acid transporter), member 2 [EC:6.2.1.- 6.2.1.3]	-2.23806	1.11705	-0.213116	0.831237	NA	0	1	1	0	0	0	0	0	1	0	0	0	0	0	1	1	0	0	1	2	0	1	1	1	0	0	0	0	0
31	Cellular Processes	Transport and catabolism	04146 Peroxisome	K01897	K01897 ACSL, fadD; long-chain acyl-CoA synthetase [EC:6.2.1.3]	-0.262631	0.0866819	0	1	1	2355	4067	2805	651	1859	2007	2216	1253	3515	422	1759	2522	467	1047	1199	1002	1259	902	1046	1088	600	1061	987	1023	611	1045	1050	1019	866
32	Cellular Processes	Transport and catabolism	04146 Peroxisome	K07753	K07753 PECR; peroxisomal trans-2-enoyl-CoA reductase [EC:1.3.1.38]	0.735953	2.13938	0	1	NA	0	0	2	0	0	0	0	0	0	0	0	1	0	0	0	0	0	0	0	0	0	0	0	0	0	0	0	0	0
33	Cellular Processes	Transport and catabolism	04146 Peroxisome	K03426	K03426 E3.6.1.22, NUDT12, nudC; NAD+ diphosphatase [EC:3.6.1.22]	1.77161	0.137526	0	1	1	385	710	410	112	203	300	174	122	599	64	278	394	5	21	26	34	47	27	27	36	24	45	42	37	28	43	87	25	41
34	Cellular Processes	Transport and catabolism	04146 Peroxisome	K11992	K11992 ACOT8, PTE; acyl-CoA thioesterase 8 [EC:3.1.2.27]	1.51411	1.92246	0	1	NA	0	0	0	0	0	2	0	0	0	1	0	0	0	0	0	0	0	0	0	0	0	0	0	0	0	0	0	0	0
35	Cellular Processes	Transport and catabolism	04146 Peroxisome	K00624	K00624 E2.3.1.7; carnitine O-acetyltransferase [EC:2.3.1.7]	0.259927	1.44804	0	1	NA	1	0	0	1	0	0	1	0	1	0	70	0	0	0	0	0	0	0	0	0	0	0	0	0	0	1	0	1	0
36	Cellular Processes	Transport and catabolism	04146 Peroxisome	K01578	K01578 MLYCD; malonyl-CoA decarboxylase [EC:4.1.1.9]	0.460362	0.11871	0	1	1	223	416	232	51	131	164	139	58	295	28	150	243	11	47	33	61	67	40	45	49	21	46	41	75	45	60	88	26	64
37	Cellular Processes	Transport and catabolism	04146 Peroxisome	K00803	K00803 AGPS, agpS; alkyldihydroxyacetonephosphate synthase [EC:2.5.1.26]	0.478706	0.323859	0	1	1	28	69	99	16	50	45	14	5	59	2	32	34	3	13	9	9	1	6	10	10	21	16	5	15	2	10	27	5	4
38	Cellular Processes	Transport and catabolism	04146 Peroxisome	K00869	K00869 E2.7.1.36, MVK, mvaK1; mevalonate kinase [EC:2.7.1.36]	1.95408	0.216773	0	1	1	95	123	89	29	78	66	73	95	119	21	38	95	5	15	4	12	8	14	11	8	4	6	6	11	7	12	8	3	5
39	Cellular Processes	Transport and catabolism	04146 Peroxisome	K00830	K00830 AGXT; alanine-glyoxylate transaminase / serine-glyoxylate transaminase / serine-pyruvate transaminase [EC:2.6.1.44 2.6.1.45 2.6.1.51]	-0.466418	0.121229	0	1	1	1198	2102	1160	284	714	824	935	366	1650	139	842	1274	245	406	679	457	578	393	516	531	317	569	437	519	246	552	499	619	405
40	Cellular Processes	Transport and catabolism	04146 Peroxisome	K00273	K00273 DAO, aao; D-amino-acid oxidase [EC:1.4.3.3]	-7.60379	0.423848	-13.2212	6.61905e-40	2.73896e-38	1	0	1	0	2	2	1	3	1	0	2	0	55	90	109	81	81	53	88	98	49	101	73	83	48	108	57	123	120
41	Cellular Processes	Transport and catabolism	04146 Peroxisome	K00031	K00031 IDH1, IDH2, icd; isocitrate dehydrogenase [EC:1.1.1.42]	-0.141181	0.0704448	0	1	1	2363	3174	2314	584	1657	1845	2129	996	3010	315	1370	2137	313	781	878	781	949	682	851	870	525	858	793	820	471	884	935	808	773
42	Cellular Processes	Transport and catabolism	04146 Peroxisome	K01640	K01640 E4.1.3.4, HMGCL, hmgL; hydroxymethylglutaryl-CoA lyase [EC:4.1.3.4]	2.30319	0.094975	3.19231	0.00141141	0.00493278	552	1007	713	149	399	500	432	267	906	90	434	616	8	36	29	48	56	22	36	40	32	41	61	46	29	33	74	22	51
43	Cellular Processes	Transport and catabolism	04146 Peroxisome	K11517	K11517 HAO; (S)-2-hydroxy-acid oxidase [EC:1.1.3.15]	-1.11899	1.05501	0	1	NA	1	0	0	1	0	0	0	0	0	0	1	2	0	0	1	1	0	0	1	0	0	0	1	0	0	0	2	1	0
44	Cellular Processes	Transport and catabolism	04146 Peroxisome	K03781	K03781 katE, CAT, catB, srpA; catalase [EC:1.11.1.6]	4.96239	0.428392	6.91513	4.67438e-12	3.57961e-11	53	76	112	19	68	199	59	65	180	11	190	59	1	1	0	0	0	2	1	1	3	2	1	0	1	3	3	0	0
45	Cellular Processes	Transport and catabolism	04146 Peroxisome	K11187	K11187 PRDX5; peroxiredoxin 5, atypical 2-Cys peroxiredoxin [EC:1.11.1.15]	-3.81635	1.49187	-1.21749	0.223416	NA	0	0	0	0	0	0	0	0	0	0	0	0	0	0	0	0	1	1	0	1	0	0	0	0	1	1	1	0	0
46	Cellular Processes	Transport and catabolism	04146 Peroxisome	K04565	K04565 SOD1; superoxide dismutase, Cu-Zn family [EC:1.15.1.1]	0.537786	0.264748	0	1	1	13	17	20	4	10	20	12	13	23	2	17	19	0	4	2	5	6	2	3	8	4	4	5	7	2	3	7	2	2
47	Cellular Processes	Transport and catabolism	04146 Peroxisome	K04564	K04564 SOD2; superoxide dismutase, Fe-Mn family [EC:1.15.1.1]	1.27705	0.0914798	0	1	1	508	707	546	131	375	462	503	311	694	82	304	576	17	75	47	74	103	66	62	79	41	64	90	74	46	90	136	53	90
48	Cellular Processes	Transport and catabolism	04146 Peroxisome	K13279	K13279 PRDX1; peroxiredoxin 1 [EC:1.11.1.15]	0.814595	2.1379	0	1	NA	1	0	0	0	0	0	0	1	0	0	0	0	0	0	0	0	0	0	0	0	0	0	0	0	0	0	0	0	0
49	Cellular Processes	Transport and catabolism	04146 Peroxisome	K08726	K08726 EPHX2; soluble epoxide hydrolase [EC:3.3.2.10]	-1.73671	1.43333	0	1	NA	1	1	0	0	0	0	0	0	0	0	0	0	0	0	0	0	0	1	0	0	0	0	1	0	0	0	1	1	0
50	Cellular Processes	Transport and catabolism	04146 Peroxisome	K00106	K00106 XDH; xanthine dehydrogenase/oxidase [EC:1.17.1.4 1.17.3.2]	2.04526	0.741745	0.0610241	0.95134	1	5	1	15	1	3	1	1	0	6	0	32	36	0	0	0	3	1	1	1	2	0	1	0	2	0	0	2	0	0
51	Cellular Processes	Transport and catabolism	04146 Peroxisome	K11147	K11147 DHRS4; dehydrogenase/reductase SDR family member 4 [EC:1.1.-.-]	-1.28591	1.58044	0	1	NA	0	1	0	0	0	0	0	0	0	0	0	1	0	0	0	0	0	0	0	1	0	0	1	0	0	0	1	0	0
52	Cellular Processes	Transport and catabolism	04147 Exosome	K03386	K03386 E1.11.1.15, PRDX, ahpC; peroxiredoxin (alkyl hydroperoxide reductase subunit C) [EC:1.11.1.15]	-1.0872	0.148359	0	1	1	291	379	315	72	314	244	288	267	347	40	200	282	100	204	312	193	227	199	260	262	159	252	192	197	114	250	199	263	205
53	Cellular Processes	Transport and catabolism	04147 Exosome	K03283	K03283 HSPA1_8; heat shock 70kDa protein 1/8	0.258702	0.872658	0	1	NA	1	1	0	0	3	1	3	1	5	1	1	0	0	0	1	0	0	0	3	0	0	0	0	0	3	0	1	0	0
54	Cellular Processes	Transport and catabolism	04147 Exosome	K04079	K04079 htpG, HSP90A; molecular chaperone HtpG	-1.20419	0.130364	0	1	1	945	1226	1097	232	835	915	1214	771	1137	134	643	912	355	633	1056	775	943	629	831	805	507	868	717	787	500	926	688	908	787
55	Cellular Processes	Transport and catabolism	04147 Exosome	K01623	K01623 ALDO; fructose-bisphosphate aldolase, class I [EC:4.1.2.13]	-1.49698	0.0998121	0	1	1	530	923	583	158	400	502	495	260	838	85	303	703	249	567	626	445	560	437	573	510	356	565	506	506	324	607	574	612	497
56	Cellular Processes	Transport and catabolism	04147 Exosome	K01689	K01689 ENO, eno; enolase [EC:4.2.1.11]	-0.722919	0.0705145	0	1	1	1417	2062	1518	345	995	1229	1346	686	1869	204	862	1385	287	692	829	743	877	646	872	788	480	882	724	768	489	845	883	784	751
57	Cellular Processes	Transport and catabolism	04147 Exosome	K00134	K00134 GAPDH, gapA; glyceraldehyde 3-phosphate dehydrogenase [EC:1.2.1.12]	0.122561	0.0800148	0	1	1	1812	3133	1878	494	1306	1504	1346	824	2672	265	1127	1856	184	529	577	540	703	345	458	711	363	656	620	551	441	509	579	439	726
58	Cellular Processes	Transport and catabolism	04147 Exosome	K00927	K00927 PGK, pgk; phosphoglycerate kinase [EC:2.7.2.3]	-0.885546	0.072047	0	1	1	1135	1566	1187	291	746	935	1010	556	1521	153	730	1151	268	651	749	658	806	540	756	727	407	711	599	670	433	744	745	681	752
59	Cellular Processes	Transport and catabolism	04147 Exosome	K00873	K00873 PK, pyk; pyruvate kinase [EC:2.7.1.40]	-0.300228	0.113065	0	1	1	1762	2603	1878	475	1140	1469	1873	1039	2325	287	1271	1787	384	601	938	667	824	589	778	787	486	841	659	726	452	768	670	873	704
60	Cellular Processes	Transport and catabolism	04147 Exosome	K03767	K03767 PPIA; peptidyl-prolyl cis-trans isomerase A (cyclophilin A) [EC:5.2.1.8]	-3.63553	0.172808	-9.46441	2.95225e-21	4.25659e-20	20	58	76	15	23	36	36	20	58	5	32	76	93	167	249	196	213	159	179	204	75	215	149	170	139	226	121	228	162
61	Cellular Processes	Transport and catabolism	04147 Exosome	K01273	K01273 E3.4.13.19, DPEP1; membrane dipeptidase [EC:3.4.13.19]	1.40497	0.126258	0	1	1	519	643	452	90	328	298	484	176	443	41	188	397	8	42	31	53	66	46	60	57	24	45	37	51	39	79	91	48	54
62	Cellular Processes	Transport and catabolism	04147 Exosome	K13279	K13279 PRDX1; peroxiredoxin 1 [EC:1.11.1.15]	0.814595	2.1379	0	1	NA	1	0	0	0	0	0	0	1	0	0	0	0	0	0	0	0	0	0	0	0	0	0	0	0	0	0	0	0	0
63	Cellular Processes	Transport and catabolism	04147 Exosome	K03231	K03231 EEF1A; elongation factor 1-alpha	0.150584	1.92959	0	1	NA	0	0	0	0	1	1	0	0	0	0	0	0	0	0	0	1	0	0	0	0	0	0	0	0	0	0	0	0	0
64	Cellular Processes	Transport and catabolism	04147 Exosome	K07192	K07192 FLOT; flotillin	3.67683	0.211199	7.9396	2.02839e-15	1.9937e-14	360	717	600	123	296	441	251	476	697	78	395	439	2	12	7	8	11	21	15	14	20	17	23	6	9	5	20	6	18
65	Cellular Processes	Transport and catabolism	04147 Exosome	K09490	K09490 HSPA5, BIP; heat shock 70kDa protein 5	0.99338	1.09542	0	1	NA	0	3	0	1	2	1	0	1	1	0	0	2	0	0	0	0	0	0	0	1	0	0	1	0	0	0	0	1	0
66	Cellular Processes	Transport and catabolism	04147 Exosome	K04077	K04077 groEL, HSPD1; chaperonin GroEL	-1.00751	0.0966399	0	1	1	2528	3422	2584	642	1848	2113	2493	1271	3268	336	1657	2523	715	1513	2046	1497	1735	1383	1735	1919	1149	1683	1538	1705	1004	1641	1696	1849	1539
67	Cellular Processes	Transport and catabolism	04147 Exosome	K04043	K04043 dnaK; molecular chaperone DnaK	-0.77427	0.10541	0	1	1	3129	4705	3702	868	2526	3035	3267	2020	4113	449	2090	3210	864	1663	2448	1710	2220	1582	2109	2064	1190	1891	1747	1882	1133	1937	1992	2106	1825
68	Cellular Processes	Transport and catabolism	04147 Exosome	K00665	K00665 FASN; fatty acid synthase, animal type [EC:2.3.1.85]	1.33332	1.94943	0	1	NA	0	0	0	0	0	1	2	0	0	0	0	1	0	0	0	0	0	0	0	0	0	0	0	0	0	0	0	0	0
69	Cellular Processes	Transport and catabolism	04147 Exosome	K01810	K01810 GPI, pgi; glucose-6-phosphate isomerase [EC:5.3.1.9]	-0.495627	0.108882	0	1	1	1302	1980	1391	348	919	1087	1550	689	1702	217	911	1456	318	598	783	643	748	522	607	694	322	727	588	628	403	755	539	743	594
70	Cellular Processes	Transport and catabolism	04147 Exosome	K14454	K14454 GOT1; aspartate aminotransferase, cytoplasmic [EC:2.6.1.1]	1.76137	1.61877	0	1	NA	1	1	0	0	0	1	0	0	2	0	0	1	0	0	0	0	0	0	0	0	0	0	0	0	0	0	0	0	0
71	Cellular Processes	Transport and catabolism	04147 Exosome	K01278	K01278 DPP4; dipeptidyl-peptidase 4 [EC:3.4.14.5]	2.98008	0.143931	6.80939	9.80139e-12	7.33421e-11	613	662	713	145	578	564	631	424	793	109	358	546	3	26	15	23	32	25	26	34	36	44	26	21	15	43	30	20	29
72	Cellular Processes	Transport and catabolism	04147 Exosome	K01053	K01053 E3.1.1.17, gnl, RGN; gluconolactonase [EC:3.1.1.17]	2.15637	0.115955	1.34854	0.177486	0.460463	535	1018	714	135	330	496	669	272	723	79	564	643	8	47	23	36	68	46	45	60	43	51	40	42	25	51	95	31	44
73	Cellular Processes	Transport and catabolism	04147 Exosome	K00088	K00088 guaB; IMP dehydrogenase [EC:1.1.1.205]	-0.533109	0.0757053	0	1	1	1431	2274	1669	407	1113	1284	1474	715	2082	222	995	1559	309	680	807	688	861	642	791	821	484	703	708	748	452	739	872	754	706
74	Cellular Processes	Transport and catabolism	04147 Exosome	K17263	K17263 CAND1; cullin-associated NEDD8-dissociated protein 1	1.76	1.85956	0	1	NA	0	0	0	0	1	0	0	2	0	0	0	1	0	0	0	0	0	0	0	0	0	0	0	0	0	0	0	0	0
75	Cellular Processes	Transport and catabolism	04147 Exosome	K02358	K02358 tuf, TUFM; elongation factor Tu	0.1458	0.0865644	0	1	1	1930	2757	2345	529	1370	1673	1448	917	2867	301	1327	2031	260	498	681	542	693	515	689	600	422	568	543	635	307	612	755	562	508
76	Cellular Processes	Transport and catabolism	04147 Exosome	K01539	K01539 ATP1A; sodium/potassium-transporting ATPase subunit alpha [EC:3.6.3.9]	-0.469715	1.56835	0	1	NA	1	1	1	0	0	0	0	0	0	0	0	0	0	0	0	1	0	0	0	0	1	0	0	0	0	0	0	0	0
77	Cellular Processes	Transport and catabolism	04147 Exosome	K17266	K17266 MVP; major vault protein	5.25997	1.225	2.66119	0.00778641	NA	8	43	1	2	12	1	1	2	0	0	2	1	0	0	0	0	0	0	0	0	0	0	0	0	0	0	0	0	0
78	Cellular Processes	Transport and catabolism	04147 Exosome	K13525	K13525 VCP, CDC48; transitional endoplasmic reticulum ATPase	5.44659	0.354584	9.72009	2.47563e-22	3.82244e-21	337	190	161	63	90	122	495	74	274	24	139	295	0	2	0	3	2	1	1	3	1	3	1	0	0	2	3	1	5
79	Cellular Processes	Transport and catabolism	04147 Exosome	K02503	K02503 HINT1, hinT, hit; histidine triad (HIT) family protein	-1.09647	0.106954	0	1	1	201	369	237	59	155	203	251	136	301	19	145	232	62	146	197	183	186	119	165	182	116	208	150	162	119	168	148	175	128
80	Cellular Processes	Transport and catabolism	04147 Exosome	K11140	K11140 ANPEP; aminopeptidase N [EC:3.4.11.2]	0.635718	1.74993	0	1	NA	1	0	0	0	1	0	0	0	2	0	0	0	0	0	0	0	0	0	0	0	0	1	0	0	0	0	0	0	0
81	Cellular Processes	Transport and catabolism	04147 Exosome	K01278	K01278 DPP4; dipeptidyl-peptidase 4 [EC:3.4.14.5]	2.98008	0.143931	6.80939	9.80139e-12	7.33421e-11	613	662	713	145	578	564	631	424	793	109	358	546	3	26	15	23	32	25	26	34	36	44	26	21	15	43	30	20	29
82	Cellular Processes	Transport and catabolism	04147 Exosome	K00933	K00933 E2.7.3.2; creatine kinase [EC:2.7.3.2]	1.63008	1.17009	0	1	NA	0	0	0	9	1	2	0	0	2	0	1	0	0	2	0	1	0	0	0	0	0	0	0	1	0	0	1	0	0
83	Cellular Processes	Transport and catabolism	04147 Exosome	K00016	K00016 LDH, ldh; L-lactate dehydrogenase [EC:1.1.1.27]	3.04645	0.274646	3.81018	0.000138865	0.000563357	60	84	69	29	76	59	57	41	100	1	40	72	0	2	3	5	2	4	2	2	4	3	1	3	2	5	5	1	2
84	Cellular Processes	Transport and catabolism	04147 Exosome	K01045	K01045 PON; arylesterase / paraoxonase [EC:3.1.1.2 3.1.8.1]	2.04873	1.8112	0.0269038	0.978536	NA	0	6	0	1	0	0	0	0	0	0	0	1	0	0	0	0	0	0	0	0	0	0	0	0	0	0	0	0	0
85	Cellular Processes	Transport and catabolism	04147 Exosome	K14347	K14347 SLC10A7, P7; solute carrier family 10 (sodium/bile acid cotransporter), member 7	4.82081	0.485717	5.80751	6.34072e-09	3.85285e-08	35	68	53	14	24	73	29	24	102	9	55	51	0	1	0	0	0	0	0	2	2	0	1	0	0	0	3	1	0
86	Cellular Processes	Transport and catabolism	04147 Exosome	K01897	K01897 ACSL, fadD; long-chain acyl-CoA synthetase [EC:6.2.1.3]	-0.262631	0.0866819	0	1	1	2355	4067	2805	651	1859	2007	2216	1253	3515	422	1759	2522	467	1047	1199	1002	1259	902	1046	1088	600	1061	987	1023	611	1045	1050	1019	866
87	Cellular Processes	Transport and catabolism	04147 Exosome	K00665	K00665 FASN; fatty acid synthase, animal type [EC:2.3.1.85]	1.33332	1.94943	0	1	NA	0	0	0	0	0	1	2	0	0	0	0	1	0	0	0	0	0	0	0	0	0	0	0	0	0	0	0	0	0
88	Cellular Processes	Transport and catabolism	04147 Exosome	K00016	K00016 LDH, ldh; L-lactate dehydrogenase [EC:1.1.1.27]	3.04645	0.274646	3.81018	0.000138865	0.000563357	60	84	69	29	76	59	57	41	100	1	40	72	0	2	3	5	2	4	2	2	4	3	1	3	2	5	5	1	2
89	Cellular Processes	Transport and catabolism	04147 Exosome	K17266	K17266 MVP; major vault protein	5.25997	1.225	2.66119	0.00778641	NA	8	43	1	2	12	1	1	2	0	0	2	1	0	0	0	0	0	0	0	0	0	0	0	0	0	0	0	0	0
90	Cellular Processes	Transport and catabolism	04147 Exosome	K17285	K17285 SELENBP1; selenium-binding protein 1	1.11914	0.172732	0	1	1	345	824	427	69	225	202	111	80	747	74	296	397	21	39	43	57	79	47	42	62	38	40	46	69	59	65	90	37	43
91	Cellular Processes	Transport and catabolism	04147 Exosome	K14683	K14683 SLC34A, NPT, nptA; solute carrier family 34 (sodium-dependent phosphate cotransporter)	2.32828	0.239215	1.37233	0.169961	0.443161	259	382	205	44	154	232	327	118	444	14	69	227	2	31	8	14	15	7	19	15	21	19	22	15	2	6	36	8	13
92	Cellular Processes	Transport and catabolism	04147 Exosome	K00106	K00106 XDH; xanthine dehydrogenase/oxidase [EC:1.17.1.4 1.17.3.2]	2.04526	0.741745	0.0610241	0.95134	1	5	1	15	1	3	1	1	0	6	0	32	36	0	0	0	3	1	1	1	2	0	1	0	2	0	0	2	0	0
93	Cellular Processes	Transport and catabolism	04147 Exosome	K09490	K09490 HSPA5, BIP; heat shock 70kDa protein 5	0.99338	1.09542	0	1	NA	0	3	0	1	2	1	0	1	1	0	0	2	0	0	0	0	0	0	0	1	0	0	1	0	0	0	0	1	0
94	Cellular Processes	Transport and catabolism	04147 Exosome	K04077	K04077 groEL, HSPD1; chaperonin GroEL	-1.00751	0.0966399	0	1	1	2528	3422	2584	642	1848	2113	2493	1271	3268	336	1657	2523	715	1513	2046	1497	1735	1383	1735	1919	1149	1683	1538	1705	1004	1641	1696	1849	1539
95	Cellular Processes	Transport and catabolism	04147 Exosome	K00626	K00626 E2.3.1.9, atoB; acetyl-CoA C-acetyltransferase [EC:2.3.1.9]	1.46845	0.0834915	0	1	1	3161	5215	4104	971	2032	2827	2100	1096	4942	583	2593	3778	122	444	255	396	468	320	416	462	334	451	417	445	243	406	731	268	406
96	Cellular Processes	Transport and catabolism	04147 Exosome	K01283	K01283 E3.4.15.1, ACE; peptidyl-dipeptidase A [EC:3.4.15.1]	0.138192	0.188483	0	1	1	27	85	70	13	22	34	25	20	38	7	42	46	2	12	10	17	11	13	12	12	8	16	18	23	15	13	12	9	8
97	Cellular Processes	Transport and catabolism	04147 Exosome	K01251	K01251 E3.3.1.1, ahcY; adenosylhomocysteinase [EC:3.3.1.1]	-0.80082	0.0767914	0	1	1	1533	2153	1636	402	1081	1272	1304	774	2000	269	923	1522	378	855	965	807	1000	678	918	939	605	893	810	857	593	979	1019	875	889
98	Cellular Processes	Transport and catabolism	04147 Exosome	K00939	K00939 adk, AK; adenylate kinase [EC:2.7.4.3]	-0.322989	0.0948957	0	1	1	728	1216	758	153	489	583	605	403	1042	110	456	756	117	280	353	285	362	222	318	311	195	386	293	290	164	343	323	360	239
99	Cellular Processes	Transport and catabolism	04147 Exosome	K00759	K00759 APRT, apt; adenine phosphoribosyltransferase [EC:2.4.2.7]	-0.857522	0.0746304	0	1	1	464	713	515	119	320	402	413	231	675	70	343	502	102	265	307	314	365	232	276	315	149	345	273	316	202	331	263	319	282
100	Cellular Processes	Transport and catabolism	04147 Exosome	K01755	K01755 argH, ASL; argininosuccinate lyase [EC:4.3.2.1]	-0.532224	0.0719024	0	1	1	1491	2177	1593	391	936	1160	1285	666	1941	232	992	1505	281	636	803	698	886	567	706	763	406	784	629	686	466	785	711	686	679
101	Cellular Processes	Transport and catabolism	04147 Exosome	K01940	K01940 argG, ASS1; argininosuccinate synthase [EC:6.3.4.5]	-0.737694	0.0762437	0	1	1	1237	1918	1380	321	811	947	1102	579	1564	200	742	1183	273	585	760	640	825	546	705	679	392	715	669	656	478	763	707	685	637
102	Cellular Processes	Transport and catabolism	04147 Exosome	K01539	K01539 ATP1A; sodium/potassium-transporting ATPase subunit alpha [EC:3.6.3.9]	-0.469715	1.56835	0	1	NA	1	1	1	0	0	0	0	0	0	0	0	0	0	0	0	1	0	0	0	0	1	0	0	0	0	0	0	0	0
103	Cellular Processes	Transport and catabolism	04147 Exosome	K18258	K18258 CRYM; thiomorpholine-carboxylate dehydrogenase [EC:1.5.1.25]	-0.18921	1.99869	0	1	NA	0	0	0	0	0	0	0	0	1	0	0	1	0	0	0	0	0	0	0	0	0	0	0	0	0	0	1	0	0
104	Cellular Processes	Transport and catabolism	04147 Exosome	K01758	K01758 CTH; cystathionine gamma-lyase [EC:4.4.1.1]	0.421715	0.13638	0	1	1	98	106	165	37	81	114	108	51	188	21	124	134	10	30	16	28	39	22	44	29	32	38	37	20	23	37	44	25	38
105	Cellular Processes	Transport and catabolism	04147 Exosome	K01482	K01482 DDAH, ddaH; dimethylargininase [EC:3.5.3.18]	0.13714	0.272936	0	1	1	16	16	27	5	26	24	8	5	26	3	25	17	3	7	7	5	7	5	8	8	2	12	3	7	2	6	15	2	4
106	Cellular Processes	Transport and catabolism	04147 Exosome	K01593	K01593 DDC; aromatic-L-amino-acid decarboxylase [EC:4.1.1.28]	2.76747	0.191171	4.0146	5.95478e-05	0.000253768	86	276	135	37	92	116	109	54	147	19	89	120	0	2	5	3	4	7	9	5	7	9	8	7	7	4	13	5	6
107	Cellular Processes	Transport and catabolism	04147 Exosome	K01464	K01464 DPYS, dht, hydA; dihydropyrimidinase [EC:3.5.2.2]	2.38903	0.126069	3.08582	0.0020299	0.00687374	800	1898	818	224	530	676	751	170	1125	136	553	856	16	42	31	53	88	49	41	63	31	60	52	64	33	47	97	40	53
108	Cellular Processes	Transport and catabolism	04147 Exosome	K01415	K01415 ECE; endothelin-converting enzyme [EC:3.4.24.71]	1.44569	0.526593	0	1	1	3	5	6	1	8	18	20	7	12	0	9	3	1	0	0	1	1	1	0	3	1	1	5	1	1	0	2	0	1
109	Cellular Processes	Transport and catabolism	04147 Exosome	K01555	K01555 FAH, fahA; fumarylacetoacetase [EC:3.7.1.2]	4.31777	0.183138	12.6558	1.0386e-36	3.52273e-35	372	705	434	92	296	251	308	217	473	65	166	367	2	2	2	4	9	9	10	10	5	3	6	8	6	6	11	5	4
110	Cellular Processes	Transport and catabolism	04147 Exosome	K03841	K03841 FBP, fbp; fructose-1,6-bisphosphatase I [EC:3.1.3.11]	2.81847	0.157021	5.21252	1.86297e-07	1.00775e-06	543	593	489	100	428	375	638	378	561	70	287	439	4	10	22	25	35	28	20	32	24	28	23	20	14	28	41	16	26
111	Cellular Processes	Transport and catabolism	04147 Exosome	K13990	K13990 FTCD; glutamate formiminotransferase / formiminotetrahydrofolate cyclodeaminase [EC:2.1.2.5 4.3.1.4]	0.308199	0.246782	0	1	1	62	41	92	15	109	64	36	44	49	15	35	96	3	24	16	13	19	20	25	24	31	24	21	11	10	13	29	23	8
112	Cellular Processes	Transport and catabolism	04147 Exosome	K01206	K01206 FUCA; alpha-L-fucosidase [EC:3.2.1.51]	1.56575	0.241149	0	1	1	258	153	299	44	147	193	496	135	172	17	72	146	2	18	8	28	29	19	28	36	32	26	14	33	23	38	38	13	21
113	Cellular Processes	Transport and catabolism	04147 Exosome	K00849	K00849 galK; galactokinase [EC:2.7.1.6]	0.874779	0.104074	0	1	1	184	265	225	53	126	158	211	94	315	27	153	179	8	29	16	53	50	29	40	49	30	35	29	32	29	50	50	33	33
114	Cellular Processes	Transport and catabolism	04147 Exosome	K00700	K00700 glgB; 1,4-alpha-glucan branching enzyme [EC:2.4.1.18]	-0.861804	0.150446	0	1	1	1210	1482	1207	317	854	1052	1972	738	1437	146	830	1420	419	587	1085	692	847	606	866	847	469	838	701	780	435	826	594	913	640
115	Cellular Processes	Transport and catabolism	04147 Exosome	K00864	K00864 glpK, GK; glycerol kinase [EC:2.7.1.30]	0.980854	0.0629175	0	1	1	1368	1943	1413	367	900	1112	1243	659	1833	205	896	1410	64	235	161	286	257	181	227	250	141	229	245	247	182	298	392	152	200
116	Cellular Processes	Transport and catabolism	04147 Exosome	K12309	K12309 GLB1, ELNR1; beta-galactosidase [EC:3.2.1.23]	1.31002	1.82073	0	1	NA	1	0	1	0	0	0	1	0	0	0	0	1	0	0	0	0	0	0	0	0	0	0	0	0	0	0	0	0	0
117	Cellular Processes	Transport and catabolism	04147 Exosome	K01915	K01915 glnA, GLUL; glutamine synthetase [EC:6.3.1.2]	0.162349	0.0579774	0	1	1	4219	6318	4423	1042	2393	3431	4007	1773	6029	606	2525	4474	447	1142	1219	1166	1488	1051	1104	1300	710	1249	1150	1302	963	1371	1669	1046	1181
118	Cellular Processes	Transport and catabolism	04147 Exosome	K01810	K01810 GPI, pgi; glucose-6-phosphate isomerase [EC:5.3.1.9]	-0.495627	0.108882	0	1	1	1302	1980	1391	348	919	1087	1550	689	1702	217	911	1456	318	598	783	643	748	522	607	694	322	727	588	628	403	755	539	743	594
119	Cellular Processes	Transport and catabolism	04147 Exosome	K14454	K14454 GOT1; aspartate aminotransferase, cytoplasmic [EC:2.6.1.1]	1.76137	1.61877	0	1	NA	1	1	0	0	0	1	0	0	2	0	0	1	0	0	0	0	0	0	0	0	0	0	0	0	0	0	0	0	0
120	Cellular Processes	Transport and catabolism	04147 Exosome	K01920	K01920 gshB, GSS; glutathione synthase [EC:6.3.2.3]	-0.869299	0.0915918	0	1	1	717	1196	711	204	425	591	609	346	925	105	509	728	192	394	495	426	558	368	425	444	207	425	326	446	279	533	472	481	435
121	Cellular Processes	Transport and catabolism	04147 Exosome	K01698	K01698 hemB, ALAD; porphobilinogen synthase [EC:4.2.1.24]	-0.433634	0.0799799	0	1	1	1190	1808	1273	312	719	1061	1233	618	1662	175	841	1335	228	505	612	500	630	473	543	600	327	571	527	556	379	619	654	612	467
122	Cellular Processes	Transport and catabolism	04147 Exosome	K00457	K00457 HPD, hppD; 4-hydroxyphenylpyruvate dioxygenase [EC:1.13.11.27]	3.48249	0.125461	11.8164	3.21284e-32	8.2576e-31	646	954	803	187	503	634	678	442	908	111	542	686	4	18	6	13	41	19	35	28	25	25	23	21	11	18	26	20	25
123	Cellular Processes	Transport and catabolism	04147 Exosome	K00069	K00069 HPGD; 15-hydroxyprostaglandin dehydrogenase (NAD) [EC:1.1.1.141]	-0.577718	2.13329	0	1	NA	0	0	0	0	0	0	0	0	0	0	0	1	0	0	0	0	0	0	0	0	0	0	1	0	0	0	0	0	0
124	Cellular Processes	Transport and catabolism	04147 Exosome	K08844	K08844 LRRK2; leucine-rich repeat kinase 2 [EC:2.7.11.1]	0.863664	2.13701	0	1	NA	0	2	2	0	0	0	0	0	0	0	0	0	0	0	0	0	0	0	0	0	0	0	0	0	0	0	0	0	0
125	Cellular Processes	Transport and catabolism	04147 Exosome	K01900	K01900 LSC2; succinyl-CoA synthetase beta subunit [EC:6.2.1.4 6.2.1.5]	1.24136	1.08153	0	1	NA	3	2	0	0	1	2	1	0	5	0	0	1	0	0	0	0	0	0	0	0	0	1	0	1	0	0	1	0	0
126	Cellular Processes	Transport and catabolism	04147 Exosome	K01389	K01389 MME; neprilysin [EC:3.4.24.11]	1.34333	2.07581	0	1	NA	0	0	1	0	0	0	0	0	0	0	3	0	0	0	0	0	0	0	0	0	0	0	0	0	0	0	0	0	0
127	Cellular Processes	Transport and catabolism	04147 Exosome	K00288	K00288 MTHFD; methylenetetrahydrofolate dehydrogenase (NADP+) / methenyltetrahydrofolate cyclohydrolase / formyltetrahydrofolate synthetase [EC:1.5.1.5 3.5.4.9 6.3.4.3]	1.32093	0.723384	0	1	NA	4	1	4	0	3	3	1	1	2	1	7	4	0	1	0	0	0	0	0	0	2	1	1	1	0	0	1	0	0
128	Cellular Processes	Transport and catabolism	04147 Exosome	K01205	K01205 NAGLU; alpha-N-acetylglucosaminidase [EC:3.2.1.50]	1.8316	1.03322	0	1	NA	0	2	0	1	0	4	0	2	5	2	1	1	0	0	1	0	0	1	0	0	0	0	1	0	0	0	0	0	0
129	Cellular Processes	Transport and catabolism	04147 Exosome	K01724	K01724 PCBD, phhB; 4a-hydroxytetrahydrobiopterin dehydratase [EC:4.2.1.96]	-1.46777	0.090339	0	1	1	175	289	188	50	109	172	180	98	237	21	118	192	73	149	181	160	198	131	151	195	93	180	173	185	129	192	177	192	147
130	Cellular Processes	Transport and catabolism	04147 Exosome	K01077	K01077 E3.1.3.1, phoA, phoB; alkaline phosphatase [EC:3.1.3.1]	0.227513	0.162201	0	1	1	272	256	447	118	263	312	316	286	416	67	312	397	47	63	136	109	132	105	151	103	51	114	87	104	62	131	83	138	118
131	Cellular Processes	Transport and catabolism	04147 Exosome	K00058	K00058 serA, PHGDH; D-3-phosphoglycerate dehydrogenase [EC:1.1.1.95]	-0.399069	0.094301	0	1	1	1981	2972	2152	490	1361	1491	1864	980	2654	304	1168	1976	403	734	1023	781	968	669	853	943	555	897	764	822	468	984	909	910	854
132	Cellular Processes	Transport and catabolism	04147 Exosome	K00602	K00602 purH; phosphoribosylaminoimidazolecarboxamide formyltransferase / IMP cyclohydrolase [EC:2.1.2.3 3.5.4.10]	-0.802824	0.0736916	0	1	1	1542	2338	1644	388	1058	1283	1331	756	2009	214	910	1616	367	793	967	879	1064	712	958	889	521	917	807	899	599	989	956	873	807
133	Cellular Processes	Transport and catabolism	04147 Exosome	K01312	K01312 PRSS; trypsin [EC:3.4.21.4]	0.770889	1.86306	0	1	NA	0	0	1	0	0	0	0	2	0	0	0	0	0	0	0	0	0	0	0	1	0	0	0	0	0	0	0	0	0
134	Cellular Processes	Transport and catabolism	04147 Exosome	K06013	K06013 STE24; STE24 endopeptidase [EC:3.4.24.84]	0.116121	0.179514	0	1	1	144	151	124	27	95	87	235	59	182	21	68	79	7	36	26	36	48	27	45	46	26	50	41	32	15	42	52	45	87
135	Cellular Processes	Transport and catabolism	04147 Exosome	K12567	K12567 TTN; titin [EC:2.7.11.1]	3.4707	0.704675	2.08707	0.0368822	0.106503	19	18	7	3	5	4	22	5	11	1	6	7	0	0	0	0	0	0	0	1	1	0	1	0	0	0	2	0	0
136	Cellular Processes	Transport and catabolism	04147 Exosome	K00002	K00002 AKR1A1, adh; alcohol dehydrogenase (NADP+) [EC:1.1.1.2]	7.05004	0.888181	5.68582	1.30185e-08	7.69581e-08	62	73	41	11	59	38	121	24	93	6	32	69	0	0	0	0	0	0	0	0	0	0	2	0	0	0	0	0	0
137	Cellular Processes	Transport and catabolism	04147 Exosome	K05658	K05658 ABCB1; ATP-binding cassette, subfamily B (MDR/TAP), member 1 [EC:3.6.3.44]	0.452555	0.357853	0	1	1	10	13	14	6	9	5	7	2	13	1	5	5	0	2	2	2	1	4	1	3	3	4	4	0	1	1	3	2	3
138	Cellular Processes	Transport and catabolism	04147 Exosome	K01315	K01315 PLG; plasminogen [EC:3.4.21.7]	0.519283	1.82905	0	1	NA	0	0	0	1	1	0	0	0	0	0	0	0	0	0	0	0	0	0	1	0	0	0	0	0	0	0	0	0	0
139	Cellular Processes	Transport and catabolism	04147 Exosome	K01897	K01897 ACSL, fadD; long-chain acyl-CoA synthetase [EC:6.2.1.3]	-0.262631	0.0866819	0	1	1	2355	4067	2805	651	1859	2007	2216	1253	3515	422	1759	2522	467	1047	1199	1002	1259	902	1046	1088	600	1061	987	1023	611	1045	1050	1019	866
140	Cellular Processes	Transport and catabolism	04147 Exosome	K00545	K00545 COMT; catechol O-methyltransferase [EC:2.1.1.6]	-2.79069	1.37709	-0.574173	0.565851	NA	0	0	0	0	0	0	0	0	0	0	1	0	0	0	1	1	1	0	0	1	0	0	0	0	0	0	0	1	1
141	Cellular Processes	Transport and catabolism	04147 Exosome	K00382	K00382 DLD, lpd, pdhD; dihydrolipoamide dehydrogenase [EC:1.8.1.4]	-0.065246	0.0764023	0	1	1	2631	3716	2910	688	1832	2117	2158	1351	3600	437	1708	2627	348	800	1044	891	1099	713	938	967	663	937	847	902	502	1014	1087	930	982
142	Cellular Processes	Transport and catabolism	04147 Exosome	K03522	K03522 fixB, etfA; electron transfer flavoprotein alpha subunit	0.0471309	0.0760156	0	1	1	612	902	721	174	412	517	433	223	820	110	419	606	47	222	131	220	276	153	186	171	124	215	224	226	157	238	310	105	191
143	Cellular Processes	Transport and catabolism	04147 Exosome	K00261	K00261 GLUD1_2, gdhA; glutamate dehydrogenase (NAD(P)+) [EC:1.4.1.3]	1.68616	0.0822831	0	1	1	778	1061	937	213	501	647	694	430	1041	123	535	707	16	83	75	94	90	55	76	92	60	86	92	81	40	85	149	63	97
144	Cellular Processes	Transport and catabolism	04147 Exosome	K00036	K00036 G6PD, zwf; glucose-6-phosphate 1-dehydrogenase [EC:1.1.1.49]	-0.503229	0.119382	0	1	1	1118	1836	1255	332	759	989	1098	536	1594	176	727	1321	232	406	803	447	708	487	576	608	347	561	448	553	323	622	449	687	489
145	Cellular Processes	Transport and catabolism	04147 Exosome	K00088	K00088 guaB; IMP dehydrogenase [EC:1.1.1.205]	-0.533109	0.0757053	0	1	1	1431	2274	1669	407	1113	1284	1474	715	2082	222	995	1559	309	680	807	688	861	642	791	821	484	703	708	748	452	739	872	754	706
146	Cellular Processes	Transport and catabolism	04147 Exosome	K08683	K08683 HSD17B10; 3-hydroxyacyl-CoA dehydrogenase / 3-hydroxy-2-methylbutyryl-CoA dehydrogenase [EC:1.1.1.35 1.1.1.178]	2.84669	1.3386	0.632517	0.527049	NA	2	0	2	0	0	1	0	1	2	0	1	2	0	0	0	0	0	0	0	0	0	0	0	0	0	0	0	0	0
147	Cellular Processes	Transport and catabolism	04147 Exosome	K04043	K04043 dnaK; molecular chaperone DnaK	-0.77427	0.10541	0	1	1	3129	4705	3702	868	2526	3035	3267	2020	4113	449	2090	3210	864	1663	2448	1710	2220	1582	2109	2064	1190	1891	1747	1882	1133	1937	1992	2106	1825
148	Cellular Processes	Transport and catabolism	04147 Exosome	K04077	K04077 groEL, HSPD1; chaperonin GroEL	-1.00751	0.0966399	0	1	1	2528	3422	2584	642	1848	2113	2493	1271	3268	336	1657	2523	715	1513	2046	1497	1735	1383	1735	1919	1149	1683	1538	1705	1004	1641	1696	1849	1539
149	Cellular Processes	Transport and catabolism	04147 Exosome	K02358	K02358 tuf, TUFM; elongation factor Tu	0.1458	0.0865644	0	1	1	1930	2757	2345	529	1370	1673	1448	917	2867	301	1327	2031	260	498	681	542	693	515	689	600	422	568	543	635	307	612	755	562	508
150	Cellular Processes	Transport and catabolism	04147 Exosome	K09490	K09490 HSPA5, BIP; heat shock 70kDa protein 5	0.99338	1.09542	0	1	NA	0	3	0	1	2	1	0	1	1	0	0	2	0	0	0	0	0	0	0	1	0	0	1	0	0	0	0	1	0
151	Cellular Processes	Transport and catabolism	04147 Exosome	K04077	K04077 groEL, HSPD1; chaperonin GroEL	-1.00751	0.0966399	0	1	1	2528	3422	2584	642	1848	2113	2493	1271	3268	336	1657	2523	715	1513	2046	1497	1735	1383	1735	1919	1149	1683	1538	1705	1004	1641	1696	1849	1539
152	Cellular Processes	Transport and catabolism	04147 Exosome	K00665	K00665 FASN; fatty acid synthase, animal type [EC:2.3.1.85]	1.33332	1.94943	0	1	NA	0	0	0	0	0	1	2	0	0	0	0	1	0	0	0	0	0	0	0	0	0	0	0	0	0	0	0	0	0
153	Cellular Processes	Transport and catabolism	04147 Exosome	K01810	K01810 GPI, pgi; glucose-6-phosphate isomerase [EC:5.3.1.9]	-0.495627	0.108882	0	1	1	1302	1980	1391	348	919	1087	1550	689	1702	217	911	1456	318	598	783	643	748	522	607	694	322	727	588	628	403	755	539	743	594
154	Cellular Processes	Transport and catabolism	04147 Exosome	K01278	K01278 DPP4; dipeptidyl-peptidase 4 [EC:3.4.14.5]	2.98008	0.143931	6.80939	9.80139e-12	7.33421e-11	613	662	713	145	578	564	631	424	793	109	358	546	3	26	15	23	32	25	26	34	36	44	26	21	15	43	30	20	29
155	Cellular Processes	Transport and catabolism	04147 Exosome	K00036	K00036 G6PD, zwf; glucose-6-phosphate 1-dehydrogenase [EC:1.1.1.49]	-0.503229	0.119382	0	1	1	1118	1836	1255	332	759	989	1098	536	1594	176	727	1321	232	406	803	447	708	487	576	608	347	561	448	553	323	622	449	687	489
156	Cellular Processes	Transport and catabolism	04147 Exosome	K04043	K04043 dnaK; molecular chaperone DnaK	-0.77427	0.10541	0	1	1	3129	4705	3702	868	2526	3035	3267	2020	4113	449	2090	3210	864	1663	2448	1710	2220	1582	2109	2064	1190	1891	1747	1882	1133	1937	1992	2106	1825
157	Cellular Processes	Transport and catabolism	04147 Exosome	K01803	K01803 TPI, tpiA; triosephosphate isomerase (TIM) [EC:5.3.1.1]	-0.754297	0.0867138	0	1	1	623	947	704	175	475	539	597	275	877	102	458	694	162	347	442	327	441	298	335	445	205	449	322	376	217	389	404	374	327
158	Cellular Processes	Transport and catabolism	04147 Exosome	K02358	K02358 tuf, TUFM; elongation factor Tu	0.1458	0.0865644	0	1	1	1930	2757	2345	529	1370	1673	1448	917	2867	301	1327	2031	260	498	681	542	693	515	689	600	422	568	543	635	307	612	755	562	508
159	Cellular Processes	Transport and catabolism	04147 Exosome	K01539	K01539 ATP1A; sodium/potassium-transporting ATPase subunit alpha [EC:3.6.3.9]	-0.469715	1.56835	0	1	NA	1	1	1	0	0	0	0	0	0	0	0	0	0	0	0	1	0	0	0	0	1	0	0	0	0	0	0	0	0
160	Cellular Processes	Transport and catabolism	04147 Exosome	K04077	K04077 groEL, HSPD1; chaperonin GroEL	-1.00751	0.0966399	0	1	1	2528	3422	2584	642	1848	2113	2493	1271	3268	336	1657	2523	715	1513	2046	1497	1735	1383	1735	1919	1149	1683	1538	1705	1004	1641	1696	1849	1539
161	Cellular Processes	Transport and catabolism	04147 Exosome	K00665	K00665 FASN; fatty acid synthase, animal type [EC:2.3.1.85]	1.33332	1.94943	0	1	NA	0	0	0	0	0	1	2	0	0	0	0	1	0	0	0	0	0	0	0	0	0	0	0	0	0	0	0	0	0
162	Cellular Processes	Transport and catabolism	04147 Exosome	K00036	K00036 G6PD, zwf; glucose-6-phosphate 1-dehydrogenase [EC:1.1.1.49]	-0.503229	0.119382	0	1	1	1118	1836	1255	332	759	989	1098	536	1594	176	727	1321	232	406	803	447	708	487	576	608	347	561	448	553	323	622	449	687	489
163	Cellular Processes	Transport and catabolism	04147 Exosome	K01834	K01834 PGAM, gpmA; 2,3-bisphosphoglycerate-dependent phosphoglycerate mutase [EC:5.4.2.11]	-0.823739	0.097917	0	1	1	197	344	208	61	93	186	235	114	286	29	157	260	37	181	76	139	154	101	124	122	62	121	130	145	110	152	209	110	134
164	Cellular Processes	Transport and catabolism	04147 Exosome	K17266	K17266 MVP; major vault protein	5.25997	1.225	2.66119	0.00778641	NA	8	43	1	2	12	1	1	2	0	0	2	1	0	0	0	0	0	0	0	0	0	0	0	0	0	0	0	0	0
165	Cellular Processes	Transport and catabolism	04147 Exosome	K01539	K01539 ATP1A; sodium/potassium-transporting ATPase subunit alpha [EC:3.6.3.9]	-0.469715	1.56835	0	1	NA	1	1	1	0	0	0	0	0	0	0	0	0	0	0	0	1	0	0	0	0	1	0	0	0	0	0	0	0	0
166	Cellular Processes	Transport and catabolism	04147 Exosome	K01803	K01803 TPI, tpiA; triosephosphate isomerase (TIM) [EC:5.3.1.1]	-0.754297	0.0867138	0	1	1	623	947	704	175	475	539	597	275	877	102	458	694	162	347	442	327	441	298	335	445	205	449	322	376	217	389	404	374	327
167	Cellular Processes	Transport and catabolism	04147 Exosome	K01834	K01834 PGAM, gpmA; 2,3-bisphosphoglycerate-dependent phosphoglycerate mutase [EC:5.4.2.11]	-0.823739	0.097917	0	1	1	197	344	208	61	93	186	235	114	286	29	157	260	37	181	76	139	154	101	124	122	62	121	130	145	110	152	209	110	134
168	Cellular Processes	Transport and catabolism	04147 Exosome	K01803	K01803 TPI, tpiA; triosephosphate isomerase (TIM) [EC:5.3.1.1]	-0.754297	0.0867138	0	1	1	623	947	704	175	475	539	597	275	877	102	458	694	162	347	442	327	441	298	335	445	205	449	322	376	217	389	404	374	327
169	Cellular Processes	Transport and catabolism	04147 Exosome	K03098	K03098 APOD; apolipoprotein D and lipocalin family protein	0.725235	0.252359	0	1	1	23	18	45	9	38	27	24	11	35	4	22	56	0	6	4	6	5	5	13	12	7	9	5	5	7	6	7	4	5
170	Cellular Processes	Transport and catabolism	04147 Exosome	K06237	K06237 COL4A; collagen, type IV, alpha	4.129	1.199	1.77565	0.0757909	NA	6	4	2	1	1	1	5	0	3	0	4	0	0	0	0	0	0	0	0	0	0	0	0	0	0	0	0	0	0
171	Cellular Processes	Transport and catabolism	04147 Exosome	K01045	K01045 PON; arylesterase / paraoxonase [EC:3.1.1.2 3.1.8.1]	2.04873	1.8112	0.0269038	0.978536	NA	0	6	0	1	0	0	0	0	0	0	0	1	0	0	0	0	0	0	0	0	0	0	0	0	0	0	0	0	0
172	Cellular Processes	Transport and catabolism	04144 Endocytosis	K01115	K01115 PLD1_2; phospholipase D1/2 [EC:3.1.4.4]	4.81544	1.12391	2.50504	0.0122437	NA	5	7	3	2	3	4	0	1	4	1	4	8	0	0	0	0	0	0	0	0	0	0	0	0	0	0	0	0	0
173	Cellular Processes	Transport and catabolism	04144 Endocytosis	K03283	K03283 HSPA1_8; heat shock 70kDa protein 1/8	0.258702	0.872658	0	1	NA	1	1	0	0	3	1	3	1	5	1	1	0	0	0	1	0	0	0	3	0	0	0	0	0	3	0	1	0	0
174	Cellular Processes	Cell motility	02040 Flagellar assembly	K04562	K04562 flhG, fleN; flagellar biosynthesis protein FlhG	0.269532	0.165896	0	1	1	80	130	170	30	59	135	39	39	173	21	126	124	5	23	20	30	36	23	32	39	36	37	30	32	26	32	53	27	33
175	Cellular Processes	Cell motility	02040 Flagellar assembly	K02400	K02400 flhA; flagellar biosynthesis protein FlhA	1.74486	0.0954773	0	1	1	911	1885	1139	285	565	783	614	302	1599	145	797	1089	26	97	62	105	151	95	92	114	71	110	104	116	55	93	156	61	94
176	Cellular Processes	Cell motility	02040 Flagellar assembly	K02401	K02401 flhB; flagellar biosynthetic protein FlhB	1.13959	0.117007	0	1	1	350	631	375	78	193	260	195	98	518	37	257	365	15	35	25	56	66	46	60	66	46	59	37	53	25	47	64	30	57
177	Cellular Processes	Cell motility	02040 Flagellar assembly	K02421	K02421 fliR; flagellar biosynthetic protein FliR	1.03441	0.166644	0	1	1	167	379	163	46	88	126	84	37	252	20	135	170	7	16	8	27	48	18	29	36	16	24	28	41	18	26	49	13	22
178	Cellular Processes	Cell motility	02040 Flagellar assembly	K13820	K13820 fliR-flhB; flagellar biosynthetic protein FliR/FlhB	1.28164	1.1844	0	1	NA	1	4	7	0	0	0	0	1	1	0	0	3	0	0	0	0	0	0	0	0	0	1	2	0	0	0	0	0	0
179	Cellular Processes	Cell motility	02040 Flagellar assembly	K02420	K02420 fliQ; flagellar biosynthetic protein FliQ	0.999015	0.172274	0	1	1	68	194	88	26	53	70	40	29	142	16	55	89	3	12	10	16	20	6	13	16	19	19	16	15	9	17	23	11	5
180	Cellular Processes	Cell motility	02040 Flagellar assembly	K02419	K02419 fliP; flagellar biosynthetic protein FliP	1.3845	0.12833	0	1	1	289	587	378	102	180	257	203	82	456	52	251	364	11	34	10	43	71	30	31	53	26	47	58	51	29	36	51	38	42
181	Cellular Processes	Cell motility	02040 Flagellar assembly	K02418	K02418 fliOZ, fliO; flagellar protein FliO/FliZ	1.74336	0.99226	0	1	NA	5	8	0	0	1	0	0	4	4	0	7	2	0	0	0	0	0	0	1	0	0	1	0	0	0	0	3	0	0
182	Cellular Processes	Cell motility	02040 Flagellar assembly	K02417	K02417 fliNY, fliN; flagellar motor switch protein FliN/FliY	0.04743	0.155771	0	1	1	89	147	99	25	30	67	60	19	136	11	74	98	2	26	14	20	35	25	32	26	28	48	29	29	21	23	31	27	18
183	Cellular Processes	Cell motility	02040 Flagellar assembly	K02416	K02416 fliM; flagellar motor switch protein FliM	-0.459883	0.160713	0	1	1	92	267	95	21	43	57	80	25	108	8	63	72	11	28	27	45	62	25	47	53	35	35	32	38	19	43	59	30	60
184	Cellular Processes	Cell motility	02040 Flagellar assembly	K02557	K02557 motB; chemotaxis protein MotB	1.26689	0.0950238	0	1	1	868	1452	933	204	508	627	458	322	1237	167	576	890	19	82	79	133	156	101	130	126	92	115	108	133	76	148	162	74	139
185	Cellular Processes	Cell motility	02040 Flagellar assembly	K02556	K02556 motA; chemotaxis protein MotA	1.39278	0.112141	0	1	1	428	766	468	122	224	362	261	129	672	59	338	432	11	52	28	48	73	33	64	52	54	77	51	60	33	55	84	31	57
186	Cellular Processes	Cell motility	02040 Flagellar assembly	K10564	K10564 motC; chemotaxis protein MotC	4.32037	1.22464	1.89474	0.0581271	NA	3	9	3	1	0	0	8	0	1	0	3	6	0	0	0	0	0	0	0	0	0	0	0	0	0	0	0	0	0
187	Cellular Processes	Cell motility	02040 Flagellar assembly	K02390	K02390 flgE; flagellar hook protein FlgE	0.708475	0.103269	0	1	1	466	884	521	146	255	384	247	158	773	79	344	515	24	80	77	95	150	82	113	121	65	90	99	131	63	82	138	66	88
188	Cellular Processes	Cell motility	02040 Flagellar assembly	K02389	K02389 flgD; flagellar basal-body rod modification protein FlgD	0.779375	0.190494	0	1	1	119	232	120	33	74	100	48	28	211	29	94	163	3	24	11	20	40	14	22	23	31	36	32	24	4	30	42	14	28
189	Cellular Processes	Cell motility	02040 Flagellar assembly	K02414	K02414 fliK; flagellar hook-length control protein FliK	1.16428	0.517548	0	1	1	4	8	5	0	5	3	6	12	9	1	4	8	0	1	0	1	2	1	0	0	1	0	1	0	1	2	5	1	1
190	Cellular Processes	Cell motility	02040 Flagellar assembly	K02413	K02413 fliJ; flagellar FliJ protein	0.310255	1.77993	0	1	NA	0	0	0	0	0	0	0	3	0	0	0	0	0	0	0	0	0	0	0	0	1	1	0	0	0	0	0	0	0
191	Cellular Processes	Cell motility	02040 Flagellar assembly	K02412	K02412 fliI; flagellum-specific ATP synthase [EC:3.6.3.14]	1.52187	0.112449	0	1	1	564	966	602	147	333	437	302	171	827	71	471	587	18	43	36	72	106	57	65	78	60	57	69	50	34	65	95	43	62
192	Cellular Processes	Cell motility	02040 Flagellar assembly	K02411	K02411 fliH; flagellar assembly protein FliH	5.42099	0.919831	3.71916	0.00019989	0.000791525	11	50	25	3	11	13	8	7	14	4	21	31	0	0	0	0	0	0	0	1	0	0	0	0	0	0	1	0	0
193	Cellular Processes	Cell motility	02040 Flagellar assembly	K02410	K02410 fliG; flagellar motor switch protein FliG	0.765069	0.121086	0	1	1	250	632	329	75	156	274	187	90	483	31	197	335	17	43	41	66	86	39	69	42	38	67	51	51	31	62	103	44	71
194	Cellular Processes	Cell motility	02040 Flagellar assembly	K02409	K02409 fliF; flagellar M-ring protein FliF	1.1912	0.128382	0	1	1	495	887	455	110	222	372	208	102	716	63	374	515	16	45	45	60	87	45	66	80	49	71	59	86	37	73	101	42	67
195	Cellular Processes	Cell motility	02040 Flagellar assembly	K02408	K02408 fliE; flagellar hook-basal body complex protein FliE	0.271342	0.19069	0	1	1	55	107	69	14	32	43	29	22	104	4	50	72	2	9	9	20	18	7	9	17	14	18	14	16	7	16	41	15	30
196	Cellular Processes	Cell motility	02040 Flagellar assembly	K02388	K02388 flgC; flagellar basal-body rod protein FlgC	0.961867	0.151828	0	1	1	114	266	141	38	74	119	68	36	246	17	130	155	7	22	8	21	40	12	28	26	22	24	27	25	17	32	29	18	19
197	Cellular Processes	Cell motility	02040 Flagellar assembly	K02387	K02387 flgB; flagellar basal-body rod protein FlgB	0.33542	0.189234	0	1	1	67	138	45	25	47	58	27	18	110	10	49	68	4	15	14	14	28	7	26	29	14	18	19	21	8	11	33	8	16
198	Cellular Processes	Cell motility	02040 Flagellar assembly	K02386	K02386 flgA; flagella basal body P-ring formation protein FlgA	2.20949	0.289728	0.723053	0.469647	1	60	99	48	5	29	53	18	15	104	5	44	46	2	2	2	6	6	3	4	0	7	5	4	1	1	2	6	2	3
199	Cellular Processes	Cell motility	02040 Flagellar assembly	K02398	K02398 flgM; negative regulator of flagellin synthesis FlgM	-2.02136	0.489227	-0.043664	0.965172	1	2	0	4	1	0	0	1	2	5	1	1	2	1	3	3	0	6	2	1	5	2	2	2	1	1	3	5	2	5
200	Cellular Processes	Cell motility	02040 Flagellar assembly	K02399	K02399 flgN; flagella synthesis protein FlgN	1.30143	1.94403	0	1	NA	0	0	0	0	1	0	0	1	0	0	0	1	0	0	0	0	0	0	0	0	0	0	0	0	0	0	0	0	0
201	Cellular Processes	Cell motility	02040 Flagellar assembly	K02391	K02391 flgF; flagellar basal-body rod protein FlgF	1.89708	0.163324	0	1	1	180	363	174	58	92	140	77	53	298	25	146	200	4	10	7	12	21	16	11	15	12	21	11	15	19	19	28	15	18
202	Cellular Processes	Cell motility	02040 Flagellar assembly	K02392	K02392 flgG; flagellar basal-body rod protein FlgG	1.28849	0.105472	0	1	1	426	733	484	122	247	317	245	128	621	55	309	420	14	34	38	49	76	57	54	56	52	46	65	68	34	54	76	49	64
203	Cellular Processes	Cell motility	02040 Flagellar assembly	K02393	K02393 flgH; flagellar L-ring protein precursor FlgH	1.9272	0.151199	0	1	1	232	570	241	60	135	208	126	67	415	46	178	271	4	14	15	16	29	19	29	24	20	24	27	27	13	19	23	14	30
204	Cellular Processes	Cell motility	02040 Flagellar assembly	K02394	K02394 flgI; flagellar P-ring protein precursor FlgI	1.63224	0.129387	0	1	1	532	982	593	165	258	421	261	154	759	86	395	638	9	47	26	63	97	48	54	64	56	62	65	50	27	54	95	39	58
205	Cellular Processes	Cell motility	02040 Flagellar assembly	K02396	K02396 flgK; flagellar hook-associated protein 1 FlgK	0.849374	0.136222	0	1	1	219	429	244	61	133	193	118	80	317	27	228	311	7	39	26	44	56	32	37	74	28	48	50	59	35	33	71	20	43
206	Cellular Processes	Cell motility	02040 Flagellar assembly	K02397	K02397 flgL; flagellar hook-associated protein 3 FlgL	0.401886	0.187314	0	1	1	54	118	65	13	31	27	42	20	94	5	53	85	3	10	4	22	16	10	14	20	14	21	15	27	7	17	24	7	9
207	Cellular Processes	Cell motility	02040 Flagellar assembly	K02406	K02406 fliC; flagellin	-0.0948416	0.12146	0	1	1	637	793	788	201	322	501	409	221	844	75	563	610	42	183	118	241	231	141	228	294	214	299	203	276	125	148	361	164	249
208	Cellular Processes	Cell motility	02040 Flagellar assembly	K02407	K02407 fliD; flagellar hook-associated protein 2	-0.920579	0.197398	0	1	1	29	23	35	9	17	13	12	14	46	0	18	39	2	17	6	13	20	6	18	18	16	20	16	20	15	26	21	9	20
209	Cellular Processes	Cell motility	02040 Flagellar assembly	K02422	K02422 fliS; flagellar protein FliS	-1.50703	0.254238	0	1	1	12	15	30	5	6	8	6	9	17	0	2	10	1	10	5	18	14	4	9	11	8	15	13	11	12	14	25	7	10
210	Cellular Processes	Cell motility	04812 Cytoskeleton proteins	K03569	K03569 mreB; rod shape-determining protein MreB and related proteins	-0.765233	0.0778956	0	1	1	1192	1676	1404	315	897	1009	1058	603	1574	169	757	1187	281	624	724	648	773	572	723	746	450	675	628	677	388	738	818	741	609
211	Cellular Processes	Cell motility	04812 Cytoskeleton proteins	K03531	K03531 ftsZ; cell division protein FtsZ	-0.74109	0.0817556	0	1	1	1321	1896	1292	287	911	986	1067	653	1550	177	804	1268	283	627	759	602	811	525	715	795	468	717	646	699	442	721	819	715	557
212	Cellular Processes	Cell motility	04812 Cytoskeleton proteins	K03609	K03609 minD; septum site-determining protein MinD	-1.92642	0.155713	0	1	1	206	324	208	50	151	190	334	127	249	29	132	254	156	215	418	269	328	253	304	315	168	265	270	269	144	304	233	358	216
213	Cellular Processes	Cell motility	04812 Cytoskeleton proteins	K03496	K03496 parA, soj; chromosome partitioning protein	0.781421	0.0810017	0	1	1	2182	3946	2498	668	1576	2161	2109	1658	3133	385	1932	2339	150	476	532	499	571	403	511	517	306	505	467	547	339	581	564	528	457
214	Cellular Processes	Cell motility	04812 Cytoskeleton proteins	K03497	K03497 parB, spo0J; chromosome partitioning protein, ParB family	1.66308	0.0859336	0	1	1	1539	2879	1789	479	1381	1637	1231	1118	2581	287	1520	1887	57	215	111	206	203	194	194	216	128	182	219	208	143	248	332	170	215
215	Cellular Processes	Cell motility	02035 Bacterial motility proteins	K03407	K03407 cheA; two-component system, chemotaxis family, sensor kinase CheA [EC:2.7.13.3]	3.91543	0.15666	12.2266	2.24037e-34	6.81665e-33	651	1676	1048	253	604	905	600	314	1444	91	538	885	6	17	12	19	21	16	12	28	26	45	11	20	9	16	15	13	21
216	Cellular Processes	Cell motility	02035 Bacterial motility proteins	K03408	K03408 cheW; purine-binding chemotaxis protein CheW	4.03728	0.233554	8.72295	2.71055e-18	3.21383e-17	126	281	184	59	102	170	149	59	290	24	86	154	0	4	2	3	9	4	7	3	3	9	3	0	1	2	3	1	1
217	Cellular Processes	Cell motility	02035 Bacterial motility proteins	K03409	K03409 cheX; chemotaxis protein CheX	3.51706	0.893279	1.6983	0.0894504	0.244353	5	8	15	0	14	6	4	5	8	0	1	5	0	2	0	0	0	0	0	0	0	0	0	0	0	0	1	0	0
218	Cellular Processes	Cell motility	02035 Bacterial motility proteins	K03410	K03410 cheC; chemotaxis protein CheC	1.82456	0.919479	0	1	NA	3	4	5	3	1	0	0	2	2	0	4	1	0	0	1	0	0	0	1	0	0	0	0	0	0	2	0	0	0
219	Cellular Processes	Cell motility	02035 Bacterial motility proteins	K03411	K03411 cheD; chemotaxis protein CheD [EC:3.5.1.44]	8.79061	1.05105	6.4608	1.04153e-10	7.29964e-10	51	129	94	19	61	73	42	30	119	16	50	96	0	0	0	0	0	0	0	0	0	0	0	0	0	0	0	0	0
220	Cellular Processes	Cell motility	02035 Bacterial motility proteins	K00575	K00575 cheR; chemotaxis protein methyltransferase CheR [EC:2.1.1.80]	3.94616	0.175292	11.1023	1.22205e-28	2.67557e-27	249	584	352	80	215	234	347	130	474	42	180	278	0	10	4	4	4	5	11	10	7	15	5	3	4	8	10	4	5
221	Cellular Processes	Cell motility	02035 Bacterial motility proteins	K03412	K03412 cheB; two-component system, chemotaxis family, response regulator CheB [EC:3.1.1.61]	3.77084	0.182927	9.68059	3.64618e-22	5.54702e-21	334	749	510	107	346	405	466	173	710	30	243	431	3	10	7	13	14	6	15	4	15	23	10	12	0	9	12	6	11
222	Cellular Processes	Cell motility	02035 Bacterial motility proteins	K13924	K13924 cheBR; two-component system, chemotaxis family, CheB/CheR fusion protein [EC:2.1.1.80 3.1.1.61]	8.02539	0.340096	17.7167	3.11437e-70	4.15718e-68	789	1201	1366	348	1007	1143	1233	1770	1213	230	1357	1012	0	1	3	3	5	1	1	1	3	3	1	1	0	3	2	2	0
223	Cellular Processes	Cell motility	02035 Bacterial motility proteins	K03413	K03413 cheY; two-component system, chemotaxis family, response regulator CheY	3.88553	0.188408	10.0077	1.40954e-23	2.34244e-22	218	506	320	71	191	231	171	111	423	40	192	284	0	2	8	3	13	2	8	9	7	13	5	3	1	5	17	3	1
224	Cellular Processes	Cell motility	02035 Bacterial motility proteins	K03414	K03414 cheZ; chemotaxis protein CheZ	4.25032	0.744411	3.02295	0.00250321	0.00840089	22	42	15	6	2	9	20	4	12	1	13	16	0	0	0	0	0	0	0	0	2	1	0	0	0	0	1	0	0
225	Cellular Processes	Cell motility	02035 Bacterial motility proteins	K03415	K03415 cheV; two-component system, chemotaxis family, response regulator CheV	2.61637	0.579895	1.0629	0.287826	0.718784	9	18	7	4	11	8	18	11	10	2	1	6	0	0	2	1	3	0	0	1	0	0	0	0	0	0	2	0	1
226	Cellular Processes	Cell motility	02035 Bacterial motility proteins	K03406	K03406 mcp; methyl-accepting chemotaxis protein	3.82024	0.215908	8.43063	3.43815e-17	3.73414e-16	953	2040	1357	293	691	890	765	528	1577	136	997	1258	10	26	10	21	13	14	24	21	57	60	23	15	9	12	49	23	29
227	Cellular Processes	Cell motility	02035 Bacterial motility proteins	K05874	K05874 tsr; methyl-accepting chemotaxis protein I, serine sensor receptor	4.32504	0.85055	2.73357	0.0062651	0.019973	8	12	32	5	4	4	6	1	16	2	9	31	0	0	0	0	0	0	0	0	0	0	0	0	0	1	0	0	2
228	Cellular Processes	Cell motility	02035 Bacterial motility proteins	K05875	K05875 tar; methyl-accepting chemotaxis protein II, aspartate sensor receptor	1.5615	1.76882	0	1	NA	0	0	1	0	0	0	1	0	2	0	1	0	0	0	0	0	0	0	0	0	0	0	0	0	0	0	0	0	0
229	Cellular Processes	Cell motility	02035 Bacterial motility proteins	K05876	K05876 trg; methyl-accepting chemotaxis protein III, ribose and galactose sensor receptor	2.28693	1.65371	0.173509	0.862252	NA	4	0	0	1	0	0	1	0	0	0	0	1	0	0	0	0	0	0	0	0	0	0	0	0	0	0	0	0	0
230	Cellular Processes	Cell motility	02035 Bacterial motility proteins	K03776	K03776 aer; aerotaxis receptor	2.70396	0.433066	1.62553	0.104049	0.280857	17	34	46	9	14	12	5	24	25	2	17	17	0	2	1	1	1	1	1	1	1	5	0	0	1	1	1	1	1
231	Cellular Processes	Cell motility	02035 Bacterial motility proteins	K06595	K06595 hemAT; heam-based aerotactic trancducer	1.77947	1.61723	0	1	NA	0	0	1	0	1	0	1	0	1	0	1	0	0	0	0	0	0	0	0	0	0	0	0	0	0	0	0	0	0
232	Cellular Processes	Cell motility	02035 Bacterial motility proteins	K02411	K02411 fliH; flagellar assembly protein FliH	5.42099	0.919831	3.71916	0.00019989	0.000791525	11	50	25	3	11	13	8	7	14	4	21	31	0	0	0	0	0	0	0	1	0	0	0	0	0	0	1	0	0
233	Cellular Processes	Cell motility	02035 Bacterial motility proteins	K02412	K02412 fliI; flagellum-specific ATP synthase [EC:3.6.3.14]	1.52187	0.112449	0	1	1	564	966	602	147	333	437	302	171	827	71	471	587	18	43	36	72	106	57	65	78	60	57	69	50	34	65	95	43	62
234	Cellular Processes	Cell motility	02035 Bacterial motility proteins	K02418	K02418 fliOZ, fliO; flagellar protein FliO/FliZ	1.74336	0.99226	0	1	NA	5	8	0	0	1	0	0	4	4	0	7	2	0	0	0	0	0	0	1	0	0	1	0	0	0	0	3	0	0
235	Cellular Processes	Cell motility	02035 Bacterial motility proteins	K02419	K02419 fliP; flagellar biosynthetic protein FliP	1.3845	0.12833	0	1	1	289	587	378	102	180	257	203	82	456	52	251	364	11	34	10	43	71	30	31	53	26	47	58	51	29	36	51	38	42
236	Cellular Processes	Cell motility	02035 Bacterial motility proteins	K02420	K02420 fliQ; flagellar biosynthetic protein FliQ	0.999015	0.172274	0	1	1	68	194	88	26	53	70	40	29	142	16	55	89	3	12	10	16	20	6	13	16	19	19	16	15	9	17	23	11	5
237	Cellular Processes	Cell motility	02035 Bacterial motility proteins	K02421	K02421 fliR; flagellar biosynthetic protein FliR	1.03441	0.166644	0	1	1	167	379	163	46	88	126	84	37	252	20	135	170	7	16	8	27	48	18	29	36	16	24	28	41	18	26	49	13	22
238	Cellular Processes	Cell motility	02035 Bacterial motility proteins	K13820	K13820 fliR-flhB; flagellar biosynthetic protein FliR/FlhB	1.28164	1.1844	0	1	NA	1	4	7	0	0	0	0	1	1	0	0	3	0	0	0	0	0	0	0	0	0	1	2	0	0	0	0	0	0
239	Cellular Processes	Cell motility	02035 Bacterial motility proteins	K02400	K02400 flhA; flagellar biosynthesis protein FlhA	1.74486	0.0954773	0	1	1	911	1885	1139	285	565	783	614	302	1599	145	797	1089	26	97	62	105	151	95	92	114	71	110	104	116	55	93	156	61	94
240	Cellular Processes	Cell motility	02035 Bacterial motility proteins	K02401	K02401 flhB; flagellar biosynthetic protein FlhB	1.13959	0.117007	0	1	1	350	631	375	78	193	260	195	98	518	37	257	365	15	35	25	56	66	46	60	66	46	59	37	53	25	47	64	30	57
241	Cellular Processes	Cell motility	02035 Bacterial motility proteins	K02404	K02404 flhF; flagellar biosynthesis protein FlhF	1.49098	0.217516	0	1	1	65	125	104	26	41	71	50	29	138	12	74	104	0	7	4	6	14	7	8	11	13	15	7	9	2	7	23	3	27
242	Cellular Processes	Cell motility	02035 Bacterial motility proteins	K02556	K02556 motA; chemotaxis protein MotA	1.39278	0.112141	0	1	1	428	766	468	122	224	362	261	129	672	59	338	432	11	52	28	48	73	33	64	52	54	77	51	60	33	55	84	31	57
243	Cellular Processes	Cell motility	02035 Bacterial motility proteins	K02557	K02557 motB; chemotaxis protein MotB	1.26689	0.0950238	0	1	1	868	1452	933	204	508	627	458	322	1237	167	576	890	19	82	79	133	156	101	130	126	92	115	108	133	76	148	162	74	139
244	Cellular Processes	Cell motility	02035 Bacterial motility proteins	K02410	K02410 fliG; flagellar motor switch protein FliG	0.765069	0.121086	0	1	1	250	632	329	75	156	274	187	90	483	31	197	335	17	43	41	66	86	39	69	42	38	67	51	51	31	62	103	44	71
245	Cellular Processes	Cell motility	02035 Bacterial motility proteins	K02416	K02416 fliM; flagellar motor switch protein FliM	-0.459883	0.160713	0	1	1	92	267	95	21	43	57	80	25	108	8	63	72	11	28	27	45	62	25	47	53	35	35	32	38	19	43	59	30	60
246	Cellular Processes	Cell motility	02035 Bacterial motility proteins	K02417	K02417 fliNY, fliN; flagellar motor switch protein FliN/FliY	0.04743	0.155771	0	1	1	89	147	99	25	30	67	60	19	136	11	74	98	2	26	14	20	35	25	32	26	28	48	29	29	21	23	31	27	18
247	Cellular Processes	Cell motility	02035 Bacterial motility proteins	K02409	K02409 fliF; flagellar M-ring protein FliF	1.1912	0.128382	0	1	1	495	887	455	110	222	372	208	102	716	63	374	515	16	45	45	60	87	45	66	80	49	71	59	86	37	73	101	42	67
248	Cellular Processes	Cell motility	02035 Bacterial motility proteins	K02394	K02394 flgI; flagellar P-ring protein precursor FlgI	1.63224	0.129387	0	1	1	532	982	593	165	258	421	261	154	759	86	395	638	9	47	26	63	97	48	54	64	56	62	65	50	27	54	95	39	58
249	Cellular Processes	Cell motility	02035 Bacterial motility proteins	K02386	K02386 flgA; flagella basal body P-ring formation protein FlgA	2.20949	0.289728	0.723053	0.469647	1	60	99	48	5	29	53	18	15	104	5	44	46	2	2	2	6	6	3	4	0	7	5	4	1	1	2	6	2	3
250	Cellular Processes	Cell motility	02035 Bacterial motility proteins	K02393	K02393 flgH; flagellar L-ring protein precursor FlgH	1.9272	0.151199	0	1	1	232	570	241	60	135	208	126	67	415	46	178	271	4	14	15	16	29	19	29	24	20	24	27	27	13	19	23	14	30
251	Cellular Processes	Cell motility	02035 Bacterial motility proteins	K02387	K02387 flgB; flagellar basal-body rod protein FlgB	0.33542	0.189234	0	1	1	67	138	45	25	47	58	27	18	110	10	49	68	4	15	14	14	28	7	26	29	14	18	19	21	8	11	33	8	16
252	Cellular Processes	Cell motility	02035 Bacterial motility proteins	K02388	K02388 flgC; flagellar basal-body rod protein FlgC	0.961867	0.151828	0	1	1	114	266	141	38	74	119	68	36	246	17	130	155	7	22	8	21	40	12	28	26	22	24	27	25	17	32	29	18	19
253	Cellular Processes	Cell motility	02035 Bacterial motility proteins	K02389	K02389 flgD; flagellar basal-body rod modification protein FlgD	0.779375	0.190494	0	1	1	119	232	120	33	74	100	48	28	211	29	94	163	3	24	11	20	40	14	22	23	31	36	32	24	4	30	42	14	28
254	Cellular Processes	Cell motility	02035 Bacterial motility proteins	K02391	K02391 flgF; flagellar basal-body rod protein FlgF	1.89708	0.163324	0	1	1	180	363	174	58	92	140	77	53	298	25	146	200	4	10	7	12	21	16	11	15	12	21	11	15	19	19	28	15	18
255	Cellular Processes	Cell motility	02035 Bacterial motility proteins	K02392	K02392 flgG; flagellar basal-body rod protein FlgG	1.28849	0.105472	0	1	1	426	733	484	122	247	317	245	128	621	55	309	420	14	34	38	49	76	57	54	56	52	46	65	68	34	54	76	49	64
256	Cellular Processes	Cell motility	02035 Bacterial motility proteins	K02395	K02395 flgJ; flagellar protein FlgJ	0.415561	0.307554	0	1	1	13	9	18	7	11	9	5	7	15	1	13	20	0	3	3	6	4	2	7	6	2	4	3	3	2	3	4	0	3
257	Cellular Processes	Cell motility	02035 Bacterial motility proteins	K02390	K02390 flgE; flagellar hook protein FlgE	0.708475	0.103269	0	1	1	466	884	521	146	255	384	247	158	773	79	344	515	24	80	77	95	150	82	113	121	65	90	99	131	63	82	138	66	88
258	Cellular Processes	Cell motility	02035 Bacterial motility proteins	K02408	K02408 fliE; flagellar hook-basal body complex protein FliE	0.271342	0.19069	0	1	1	55	107	69	14	32	43	29	22	104	4	50	72	2	9	9	20	18	7	9	17	14	18	14	16	7	16	41	15	30
259	Cellular Processes	Cell motility	02035 Bacterial motility proteins	K02396	K02396 flgK; flagellar hook-associated protein 1 FlgK	0.849374	0.136222	0	1	1	219	429	244	61	133	193	118	80	317	27	228	311	7	39	26	44	56	32	37	74	28	48	50	59	35	33	71	20	43
260	Cellular Processes	Cell motility	02035 Bacterial motility proteins	K02397	K02397 flgL; flagellar hook-associated protein 3 FlgL	0.401886	0.187314	0	1	1	54	118	65	13	31	27	42	20	94	5	53	85	3	10	4	22	16	10	14	20	14	21	15	27	7	17	24	7	9
261	Cellular Processes	Cell motility	02035 Bacterial motility proteins	K02407	K02407 fliD; flagellar hook-associated protein 2	-0.920579	0.197398	0	1	1	29	23	35	9	17	13	12	14	46	0	18	39	2	17	6	13	20	6	18	18	16	20	16	20	15	26	21	9	20
262	Cellular Processes	Cell motility	02035 Bacterial motility proteins	K02414	K02414 fliK; flagellar hook-length control protein FliK	1.16428	0.517548	0	1	1	4	8	5	0	5	3	6	12	9	1	4	8	0	1	0	1	2	1	0	0	1	0	1	0	1	2	5	1	1
263	Cellular Processes	Cell motility	02035 Bacterial motility proteins	K02415	K02415 fliL; flagellar FliL protein	0.508933	0.175477	0	1	1	64	140	73	30	48	50	21	26	133	10	67	88	7	12	12	19	19	14	20	21	12	18	22	20	9	12	22	16	26
264	Cellular Processes	Cell motility	02035 Bacterial motility proteins	K02406	K02406 fliC; flagellin	-0.0948416	0.12146	0	1	1	637	793	788	201	322	501	409	221	844	75	563	610	42	183	118	241	231	141	228	294	214	299	203	276	125	148	361	164	249
265	Cellular Processes	Cell motility	02035 Bacterial motility proteins	K18475	K18475 fliB; lysine-N-methylase [EC:2.1.1.-]	-1.67669	0.792718	0	1	NA	1	2	3	0	0	0	0	0	0	0	2	0	1	0	0	1	1	0	1	1	0	2	0	1	0	2	1	1	2
266	Cellular Processes	Cell motility	02035 Bacterial motility proteins	K06602	K06602 flaF; flagellar protein FlaF	3.13434	0.476902	2.37856	0.0173805	0.0518906	16	56	30	10	9	16	7	4	36	4	18	25	1	1	2	1	0	0	0	0	3	1	3	0	0	0	0	1	0
267	Cellular Processes	Cell motility	02035 Bacterial motility proteins	K06603	K06603 flaG; flagellar protein FlaG	-0.66882	0.604967	0	1	1	2	1	3	0	0	1	1	4	2	0	3	3	1	0	1	1	2	0	1	2	2	2	2	3	0	0	0	1	0
268	Cellular Processes	Cell motility	02035 Bacterial motility proteins	K02385	K02385 flbD; flagellar protein FlbD	1.5738	0.99324	0	1	NA	2	8	7	0	0	0	2	0	6	0	0	4	0	0	1	0	1	0	0	0	0	0	1	0	0	0	1	0	0
269	Cellular Processes	Cell motility	02035 Bacterial motility proteins	K06601	K06601 flbT; flagellar protein FlbT	5.93992	0.444218	8.86934	7.35779e-19	9.17065e-18	151	242	141	39	66	114	64	40	213	20	103	139	0	1	0	0	0	1	0	2	1	1	0	2	0	1	1	0	1
270	Cellular Processes	Cell motility	02035 Bacterial motility proteins	K02405	K02405 fliA; RNA polymerase sigma factor for flagellar operon FliA	-0.334026	0.131934	0	1	1	72	94	126	26	60	55	103	37	95	8	46	89	5	36	21	46	39	27	35	46	32	39	36	36	14	41	49	25	40
271	Cellular Processes	Cell motility	02035 Bacterial motility proteins	K02398	K02398 flgM; negative regulator of flagellin synthesis FlgM	-2.02136	0.489227	-0.043664	0.965172	1	2	0	4	1	0	0	1	2	5	1	1	2	1	3	3	0	6	2	1	5	2	2	2	1	1	3	5	2	5
272	Cellular Processes	Cell motility	02035 Bacterial motility proteins	K02399	K02399 flgN; flagella synthesis protein FlgN	1.30143	1.94403	0	1	NA	0	0	0	0	1	0	0	1	0	0	0	1	0	0	0	0	0	0	0	0	0	0	0	0	0	0	0	0	0
273	Cellular Processes	Cell motility	02035 Bacterial motility proteins	K02413	K02413 fliJ; flagellar FliJ protein	0.310255	1.77993	0	1	NA	0	0	0	0	0	0	0	3	0	0	0	0	0	0	0	0	0	0	0	0	1	1	0	0	0	0	0	0	0
274	Cellular Processes	Cell motility	02035 Bacterial motility proteins	K02422	K02422 fliS; flagellar protein FliS	-1.50703	0.254238	0	1	1	12	15	30	5	6	8	6	9	17	0	2	10	1	10	5	18	14	4	9	11	8	15	13	11	12	14	25	7	10
275	Cellular Processes	Cell motility	02035 Bacterial motility proteins	K13626	K13626 fliW; flagellar assembly factor FliW	0.828784	0.445944	0	1	1	9	21	12	2	6	7	11	8	26	0	1	8	1	2	0	4	0	4	0	5	2	6	2	0	2	2	1	0	0
276	Cellular Processes	Cell motility	02035 Bacterial motility proteins	K02424	K02424 fliY; cystine transport system substrate-binding protein	0.348251	1.06508	0	1	NA	0	3	1	0	0	0	0	0	1	0	6	1	0	0	0	0	0	0	1	1	1	1	0	0	0	0	1	0	0
277	Cellular Processes	Cell motility	02035 Bacterial motility proteins	K07332	K07332 flaI-A, flaI; archaeal flagellar protein FlaI	0.542153	2.14277	0	1	NA	0	1	0	0	1	0	0	0	0	0	0	0	0	0	0	0	0	0	0	0	0	0	0	0	0	0	0	0	0
278	Cellular Processes	Cell motility	02035 Bacterial motility proteins	K02657	K02657 pilG; twitching motility two-component system response regulator PilG	8.12981	0.501548	12.2218	2.37822e-34	7.18326e-33	288	444	443	122	389	502	428	525	500	58	374	431	0	0	0	1	0	1	1	0	0	1	0	0	0	0	0	1	4
279	Cellular Processes	Cell motility	02035 Bacterial motility proteins	K02658	K02658 pilH; twitching motility two-component system response regulator PilH	7.3631	0.502626	10.6702	1.40392e-26	2.793e-25	200	318	264	67	156	265	225	188	379	32	166	264	0	0	0	2	0	2	1	1	0	1	0	0	0	0	0	1	0
280	Cellular Processes	Cell motility	02035 Bacterial motility proteins	K02659	K02659 pilI; twitching motility protein PilI	7.79523	0.675661	8.57713	9.72682e-18	1.11187e-16	120	230	163	49	128	160	189	146	212	33	134	175	0	0	0	1	0	1	0	0	0	0	0	0	0	2	0	0	0
281	Cellular Processes	Cell motility	02035 Bacterial motility proteins	K02660	K02660 pilJ; twitching motility protein PilJ	9.60113	0.565641	13.4381	3.61605e-41	1.62644e-39	719	1168	891	247	713	952	804	784	1089	108	779	854	0	0	1	0	0	2	0	2	1	0	0	0	0	0	0	0	0
282	Cellular Processes	Cell motility	02035 Bacterial motility proteins	K02487	K02487 pilL; type IV pili sensor histidine kinase and response regulator	3.73288	1.21599	1.42508	0.154135	NA	9	9	8	0	6	2	0	0	5	0	0	3	0	0	1	0	0	0	0	0	0	0	0	0	0	0	0	0	0
283	Cellular Processes	Cell motility	02035 Bacterial motility proteins	K02667	K02667 pilR; two-component system, NtrC family, response regulator PilR	2.81053	0.273246	2.96631	0.00301394	0.00998533	47	45	114	24	54	66	49	30	68	6	53	85	1	2	0	5	4	4	2	4	6	4	1	3	2	2	4	2	5
284	Cellular Processes	Cell motility	02035 Bacterial motility proteins	K02668	K02668 pilS; two-component system, NtrC family, sensor histidine kinase PilS [EC:2.7.13.3]	1.91011	0.42666	0	1	1	18	8	25	4	12	11	12	3	25	0	14	22	0	0	0	2	4	0	3	0	0	2	0	1	0	3	3	3	1
285	Cellular Processes	Cell motility	02035 Bacterial motility proteins	K02669	K02669 pilT; twitching motility protein PilT	1.26192	0.108968	0	1	1	877	1399	1157	212	743	901	1133	567	1204	100	599	1010	54	168	147	137	150	118	116	130	126	138	131	166	70	134	162	129	108
286	Cellular Processes	Cell motility	02035 Bacterial motility proteins	K02670	K02670 pilU; twitching motility protein PilU	3.40691	0.361182	3.89529	9.80796e-05	0.000406667	38	75	117	28	38	44	23	30	53	1	67	115	0	1	0	2	2	2	4	4	1	4	1	1	1	0	3	4	2
287	Cellular Processes	Cell motility	02035 Bacterial motility proteins	K06596	K06596 chpA; chemosensory pili system protein ChpA (sensor histidine kinase/response regulator)	5.98656	0.214836	18.5563	7.25467e-77	1.42951e-74	668	1048	722	203	516	705	872	558	977	81	592	809	1	6	1	5	3	2	2	3	4	12	3	3	1	6	8	3	5
288	Cellular Processes	Cell motility	02035 Bacterial motility proteins	K06597	K06597 chpB; chemosensory pili system protein ChpB (putative protein-glutamate methylesterase)	0.0707837	1.94599	0	1	NA	0	0	0	0	1	0	0	0	0	0	0	1	0	0	0	0	0	0	0	0	0	1	0	0	0	0	0	0	0
289	Cellular Processes	Cell motility	02035 Bacterial motility proteins	K06598	K06598 chpC; chemosensory pili system protein ChpC	1.86616	1.60262	0	1	NA	0	0	1	0	0	1	0	0	2	0	1	1	0	0	0	0	0	0	0	0	0	0	0	0	0	0	0	0	0
290	Cellular Processes	Cell motility	02035 Bacterial motility proteins	K11522	K11522 pixG; two-component system, chemotaxis family, response regulator PixG	7.42808	1.09265	4.96783	6.77078e-07	3.48043e-06	21	53	31	6	8	54	6	7	90	0	29	30	0	0	0	0	0	0	0	0	0	0	0	0	0	0	0	0	0
291	Cellular Processes	Cell motility	02035 Bacterial motility proteins	K11523	K11523 pixH; two-component system, chemotaxis family, response regulator PixH	5.19435	1.11443	2.86635	0.00415234	NA	5	15	5	1	4	6	1	2	5	0	9	6	0	0	0	0	0	0	0	0	0	0	0	0	0	0	0	0	0
292	Cellular Processes	Cell motility	02035 Bacterial motility proteins	K11524	K11524 pixI; positive phototaxis protein PixI	5.56226	1.1251	3.16617	0.00154461	0.00536207	6	22	5	1	5	9	0	2	20	0	8	7	0	0	0	0	0	0	0	0	0	0	0	0	0	0	0	0	0
293	Cellular Processes	Cell motility	02035 Bacterial motility proteins	K11525	K11525 pixJ; methyl-accepting chemotaxis protein PixJ	10.179	0.741195	11.0348	2.59532e-28	5.56447e-27	441	1139	767	203	617	854	436	732	1047	87	669	682	0	0	0	0	0	3	0	0	0	0	0	0	0	0	0	0	0
294	Cellular Processes	Cell motility	02035 Bacterial motility proteins	K11526	K11526 pixL; two-component system, chemotaxis family, sensor histidine kinase and response regulator PixL	8.8408	1.06274	6.43692	1.21925e-10	8.49367e-10	79	177	78	20	31	131	26	31	163	8	43	93	0	0	0	0	0	0	0	0	0	0	0	0	0	0	0	0	0
295	Cellular Processes	Cell motility	02035 Bacterial motility proteins	K02650	K02650 pilA; type IV pilus assembly protein PilA	-1.5273	0.263905	0	1	1	7	12	24	4	5	9	15	4	12	1	12	12	3	10	12	14	15	3	5	12	18	14	15	9	8	14	23	6	4
296	Cellular Processes	Cell motility	02035 Bacterial motility proteins	K02652	K02652 pilB; type IV pilus assembly protein PilB	0.825524	0.100833	0	1	1	965	1458	1192	246	766	823	1167	604	1475	138	612	1092	72	218	263	162	232	175	179	239	140	224	198	201	144	196	231	163	142
297	Cellular Processes	Cell motility	02035 Bacterial motility proteins	K02653	K02653 pilC; type IV pilus assembly protein PilC	0.262807	0.103498	0	1	1	457	822	591	128	356	413	616	363	633	64	337	528	53	151	164	149	184	101	139	156	115	196	146	141	129	146	204	123	108
298	Cellular Processes	Cell motility	02035 Bacterial motility proteins	K02654	K02654 pilD, pppA; leader peptidase (prepilin peptidase) / N-methyltransferase [EC:3.4.23.43 2.1.1.-]	0.107602	0.116485	0	1	1	173	339	252	51	160	175	257	135	238	17	151	197	18	89	56	69	72	49	44	67	32	84	76	74	67	81	86	52	73
299	Cellular Processes	Cell motility	02035 Bacterial motility proteins	K02656	K02656 pilF; type IV pilus assembly protein PilF	1.25456	0.705934	0	1	1	3	1	3	4	1	2	3	8	1	0	5	4	1	1	0	0	1	0	0	1	0	4	1	1	0	0	0	0	0
300	Cellular Processes	Cell motility	02035 Bacterial motility proteins	K02666	K02666 pilQ; type IV pilus assembly protein PilQ	0.547411	0.121641	0	1	1	469	684	518	152	428	410	544	390	585	61	358	546	52	148	155	124	137	87	106	116	66	158	109	133	106	131	153	101	83
301	Cellular Processes	Cell motility	02035 Bacterial motility proteins	K02665	K02665 pilP; type IV pilus assembly protein PilP	2.73804	0.748765	0.985676	0.324292	0.801626	4	2	14	1	2	4	4	5	6	1	5	15	0	0	0	0	0	0	0	1	0	2	0	0	0	1	0	1	0
302	Cellular Processes	Cell motility	02035 Bacterial motility proteins	K02664	K02664 pilO; type IV pilus assembly protein PilO	4.41816	0.692756	3.49063	0.000481883	0.00182103	26	16	35	6	17	9	26	3	16	0	30	28	0	0	0	0	0	1	0	0	0	1	0	0	0	0	2	0	1
303	Cellular Processes	Cell motility	02035 Bacterial motility proteins	K02663	K02663 pilN; type IV pilus assembly protein PilN	-2.87697	0.192913	-4.54596	5.46866e-06	2.57151e-05	12	16	21	4	7	14	9	6	22	0	19	26	16	40	27	37	59	49	29	31	15	23	32	37	37	61	61	29	37
304	Cellular Processes	Cell motility	02035 Bacterial motility proteins	K02662	K02662 pilM; type IV pilus assembly protein PilM	3.96094	0.171044	11.4645	1.98872e-30	4.81247e-29	299	423	337	112	229	278	411	191	431	39	217	360	1	8	8	6	8	9	6	14	7	5	6	8	6	4	13	6	4
305	Cellular Processes	Cell motility	02035 Bacterial motility proteins	K02676	K02676 pilZ; type IV pilus assembly protein PilZ	2.94098	0.73623	1.27811	0.201212	0.519087	3	5	15	3	2	6	2	4	7	1	8	16	0	0	0	2	0	0	0	1	0	1	0	1	0	0	0	0	0
306	Cellular Processes	Cell motility	02035 Bacterial motility proteins	K02671	K02671 pilV; type IV pilus assembly protein PilV	2.94755	0.904267	1.04786	0.294702	NA	2	5	4	1	2	4	2	9	2	0	4	7	0	0	0	1	0	0	0	0	0	1	1	0	0	0	0	0	0
307	Cellular Processes	Cell motility	02035 Bacterial motility proteins	K02672	K02672 pilW; type IV pilus assembly protein PilW	1.0012	0.70071	0	1	NA	1	2	3	0	3	3	0	4	4	1	2	5	0	0	0	0	1	0	1	1	1	0	1	0	0	0	1	2	0
308	Cellular Processes	Cell motility	02035 Bacterial motility proteins	K02673	K02673 pilX; type IV pilus assembly protein PilX	3.14009	1.16031	0.982577	0.325815	NA	1	2	1	1	2	4	1	2	2	0	2	3	0	0	0	0	0	0	0	0	0	0	0	0	0	0	1	0	0
309	Cellular Processes	Cell motility	02035 Bacterial motility proteins	K02674	K02674 pilY1; type IV pilus assembly protein PilY1	-3.35212	0.19021	-7.10855	1.17271e-12	9.47787e-12	17	15	40	10	22	21	9	22	21	1	40	30	18	106	49	96	117	82	85	102	53	84	97	104	73	122	175	64	99
310	Cellular Processes	Cell motility	02035 Bacterial motility proteins	K02655	K02655 pilE; type IV pilus assembly protein PilE	0.187429	0.287438	0	1	1	28	30	21	8	15	11	13	22	22	9	13	26	1	0	1	8	11	4	5	11	1	11	6	7	9	15	14	3	13
311	Cellular Processes	Cell motility	02035 Bacterial motility proteins	K02651	K02651 flp, pilA; pilus assembly protein Flp/PilA	4.09182	0.817681	2.55823	0.0105207	0.0321764	7	10	9	2	9	12	6	7	18	4	4	11	0	0	0	0	1	0	0	1	0	1	0	0	0	0	0	0	0
312	Cellular Processes	Cell motility	02035 Bacterial motility proteins	K02278	K02278 cpaA, tadV; prepilin peptidase CpaA [EC:3.4.23.43]	7.16841	0.877917	5.88712	3.92973e-09	2.41983e-08	53	138	58	26	51	43	32	21	141	12	41	77	0	0	0	0	0	0	0	0	1	1	0	0	0	0	0	0	0
313	Cellular Processes	Cell motility	02035 Bacterial motility proteins	K02279	K02279 cpaB, rcpC; pilus assembly protein CpaB	7.15068	0.544892	9.45265	3.30344e-21	4.7464e-20	221	421	229	73	115	136	73	57	311	38	111	234	0	1	0	0	0	0	0	0	1	1	0	3	0	0	1	0	0
314	Cellular Processes	Cell motility	02035 Bacterial motility proteins	K02280	K02280 cpaC, rcpA; pilus assembly protein CpaC	7.19411	0.340364	15.2605	1.40248e-52	9.36044e-51	590	1059	588	159	329	484	265	154	968	116	450	752	0	0	0	1	0	2	2	2	1	4	0	2	0	2	3	0	2
315	Cellular Processes	Cell motility	02035 Bacterial motility proteins	K02281	K02281 cpaD; pilus assembly protein CpaD	4.10084	0.661848	3.17421	0.00150245	0.00522448	21	27	16	5	13	12	11	5	24	3	5	29	0	0	0	2	0	0	0	0	0	1	1	0	0	1	0	0	0
316	Cellular Processes	Cell motility	02035 Bacterial motility proteins	K02282	K02282 cpaE, tadZ; pilus assembly protein CpaE	7.18525	0.371933	13.9413	3.55245e-44	1.79269e-42	523	934	479	128	280	385	192	151	740	90	331	555	0	0	0	0	4	1	0	0	2	1	0	0	1	3	5	0	0
317	Cellular Processes	Cell motility	02035 Bacterial motility proteins	K02283	K02283 cpaF, tadA; pilus assembly protein CpaF	6.25952	0.234826	18.1391	1.56623e-73	2.59242e-71	827	1420	965	241	449	695	371	293	1326	156	638	960	0	2	1	1	8	8	0	10	8	5	3	3	0	2	3	3	1
318	Cellular Processes	Cell motility	02035 Bacterial motility proteins	K07346	K07346 fimC; fimbrial chaperone protein	4.22064	1.15471	1.92312	0.0544647	NA	3	3	2	1	1	2	0	3	7	1	1	3	0	0	0	0	0	0	0	0	0	0	0	0	0	0	0	0	0
319	Cellular Processes	Cell motility	02035 Bacterial motility proteins	K07347	K07347 fimD, fimC, mrkC, htrE, cssD; outer membrane usher protein	1.94505	0.595447	0	1	1	4	3	7	1	3	6	5	8	22	2	4	5	0	0	0	0	1	0	0	2	2	2	0	1	1	0	1	0	0
320	Cellular Processes	Cell motility	02030 Bacterial chemotaxis	K03406	K03406 mcp; methyl-accepting chemotaxis protein	3.82024	0.215908	8.43063	3.43815e-17	3.73414e-16	953	2040	1357	293	691	890	765	528	1577	136	997	1258	10	26	10	21	13	14	24	21	57	60	23	15	9	12	49	23	29
321	Cellular Processes	Cell motility	02030 Bacterial chemotaxis	K05874	K05874 tsr; methyl-accepting chemotaxis protein I, serine sensor receptor	4.32504	0.85055	2.73357	0.0062651	0.019973	8	12	32	5	4	4	6	1	16	2	9	31	0	0	0	0	0	0	0	0	0	0	0	0	0	1	0	0	2
322	Cellular Processes	Cell motility	02030 Bacterial chemotaxis	K05875	K05875 tar; methyl-accepting chemotaxis protein II, aspartate sensor receptor	1.5615	1.76882	0	1	NA	0	0	1	0	0	0	1	0	2	0	1	0	0	0	0	0	0	0	0	0	0	0	0	0	0	0	0	0	0
323	Cellular Processes	Cell motility	02030 Bacterial chemotaxis	K05876	K05876 trg; methyl-accepting chemotaxis protein III, ribose and galactose sensor receptor	2.28693	1.65371	0.173509	0.862252	NA	4	0	0	1	0	0	1	0	0	0	0	1	0	0	0	0	0	0	0	0	0	0	0	0	0	0	0	0	0
324	Cellular Processes	Cell motility	02030 Bacterial chemotaxis	K03776	K03776 aer; aerotaxis receptor	2.70396	0.433066	1.62553	0.104049	0.280857	17	34	46	9	14	12	5	24	25	2	17	17	0	2	1	1	1	1	1	1	1	5	0	0	1	1	1	1	1
325	Cellular Processes	Cell motility	02030 Bacterial chemotaxis	K10108	K10108 malE; maltose/maltodextrin transport system substrate-binding protein	1.85692	0.537859	0	1	1	9	137	31	0	17	7	18	0	32	0	34	11	0	2	0	4	1	0	3	3	1	1	7	2	3	2	2	3	0
326	Cellular Processes	Cell motility	02030 Bacterial chemotaxis	K10439	K10439 rbsB; ribose transport system substrate-binding protein	0.762272	0.140097	0	1	1	381	642	423	92	164	243	500	101	418	43	284	435	25	55	43	88	91	83	58	81	49	59	57	81	36	103	148	48	57
327	Cellular Processes	Cell motility	02030 Bacterial chemotaxis	K12368	K12368 dppA; dipeptide transport system substrate-binding protein	2.44404	0.416656	1.06572	0.28655	0.71603	23	61	12	6	17	26	3	11	43	3	44	21	0	2	4	1	0	1	0	2	2	3	3	1	1	2	3	0	1
328	Cellular Processes	Cell motility	02030 Bacterial chemotaxis	K03407	K03407 cheA; two-component system, chemotaxis family, sensor kinase CheA [EC:2.7.13.3]	3.91543	0.15666	12.2266	2.24037e-34	6.81665e-33	651	1676	1048	253	604	905	600	314	1444	91	538	885	6	17	12	19	21	16	12	28	26	45	11	20	9	16	15	13	21
329	Cellular Processes	Cell motility	02030 Bacterial chemotaxis	K03408	K03408 cheW; purine-binding chemotaxis protein CheW	4.03728	0.233554	8.72295	2.71055e-18	3.21383e-17	126	281	184	59	102	170	149	59	290	24	86	154	0	4	2	3	9	4	7	3	3	9	3	0	1	2	3	1	1
330	Cellular Processes	Cell motility	02030 Bacterial chemotaxis	K03413	K03413 cheY; two-component system, chemotaxis family, response regulator CheY	3.88553	0.188408	10.0077	1.40954e-23	2.34244e-22	218	506	320	71	191	231	171	111	423	40	192	284	0	2	8	3	13	2	8	9	7	13	5	3	1	5	17	3	1
331	Cellular Processes	Cell motility	02030 Bacterial chemotaxis	K03410	K03410 cheC; chemotaxis protein CheC	1.82456	0.919479	0	1	NA	3	4	5	3	1	0	0	2	2	0	4	1	0	0	1	0	0	0	1	0	0	0	0	0	0	2	0	0	0
332	Cellular Processes	Cell motility	02030 Bacterial chemotaxis	K03414	K03414 cheZ; chemotaxis protein CheZ	4.25032	0.744411	3.02295	0.00250321	0.00840089	22	42	15	6	2	9	20	4	12	1	13	16	0	0	0	0	0	0	0	0	2	1	0	0	0	0	1	0	0
333	Cellular Processes	Cell motility	02030 Bacterial chemotaxis	K03409	K03409 cheX; chemotaxis protein CheX	3.51706	0.893279	1.6983	0.0894504	0.244353	5	8	15	0	14	6	4	5	8	0	1	5	0	2	0	0	0	0	0	0	0	0	0	0	0	0	1	0	0
334	Cellular Processes	Cell motility	02030 Bacterial chemotaxis	K03412	K03412 cheB; two-component system, chemotaxis family, response regulator CheB [EC:3.1.1.61]	3.77084	0.182927	9.68059	3.64618e-22	5.54702e-21	334	749	510	107	346	405	466	173	710	30	243	431	3	10	7	13	14	6	15	4	15	23	10	12	0	9	12	6	11
335	Cellular Processes	Cell motility	02030 Bacterial chemotaxis	K13924	K13924 cheBR; two-component system, chemotaxis family, CheB/CheR fusion protein [EC:2.1.1.80 3.1.1.61]	8.02539	0.340096	17.7167	3.11437e-70	4.15718e-68	789	1201	1366	348	1007	1143	1233	1770	1213	230	1357	1012	0	1	3	3	5	1	1	1	3	3	1	1	0	3	2	2	0
336	Cellular Processes	Cell motility	02030 Bacterial chemotaxis	K03415	K03415 cheV; two-component system, chemotaxis family, response regulator CheV	2.61637	0.579895	1.0629	0.287826	0.718784	9	18	7	4	11	8	18	11	10	2	1	6	0	0	2	1	3	0	0	1	0	0	0	0	0	0	2	0	1
337	Cellular Processes	Cell motility	02030 Bacterial chemotaxis	K03411	K03411 cheD; chemotaxis protein CheD [EC:3.5.1.44]	8.79061	1.05105	6.4608	1.04153e-10	7.29964e-10	51	129	94	19	61	73	42	30	119	16	50	96	0	0	0	0	0	0	0	0	0	0	0	0	0	0	0	0	0
338	Cellular Processes	Cell motility	02030 Bacterial chemotaxis	K00575	K00575 cheR; chemotaxis protein methyltransferase CheR [EC:2.1.1.80]	3.94616	0.175292	11.1023	1.22205e-28	2.67557e-27	249	584	352	80	215	234	347	130	474	42	180	278	0	10	4	4	4	5	11	10	7	15	5	3	4	8	10	4	5
339	Cellular Processes	Cell motility	02030 Bacterial chemotaxis	K02410	K02410 fliG; flagellar motor switch protein FliG	0.765069	0.121086	0	1	1	250	632	329	75	156	274	187	90	483	31	197	335	17	43	41	66	86	39	69	42	38	67	51	51	31	62	103	44	71
340	Cellular Processes	Cell motility	02030 Bacterial chemotaxis	K02416	K02416 fliM; flagellar motor switch protein FliM	-0.459883	0.160713	0	1	1	92	267	95	21	43	57	80	25	108	8	63	72	11	28	27	45	62	25	47	53	35	35	32	38	19	43	59	30	60
341	Cellular Processes	Cell motility	02030 Bacterial chemotaxis	K02417	K02417 fliNY, fliN; flagellar motor switch protein FliN/FliY	0.04743	0.155771	0	1	1	89	147	99	25	30	67	60	19	136	11	74	98	2	26	14	20	35	25	32	26	28	48	29	29	21	23	31	27	18
342	Cellular Processes	Cell motility	02030 Bacterial chemotaxis	K02556	K02556 motA; chemotaxis protein MotA	1.39278	0.112141	0	1	1	428	766	468	122	224	362	261	129	672	59	338	432	11	52	28	48	73	33	64	52	54	77	51	60	33	55	84	31	57
343	Cellular Processes	Cell motility	02030 Bacterial chemotaxis	K02557	K02557 motB; chemotaxis protein MotB	1.26689	0.0950238	0	1	1	868	1452	933	204	508	627	458	322	1237	167	576	890	19	82	79	133	156	101	130	126	92	115	108	133	76	148	162	74	139
344	Cellular Processes	Cellular commiunity	04510 Focal adhesion	K06237	K06237 COL4A; collagen, type IV, alpha	4.129	1.199	1.77565	0.0757909	NA	6	4	2	1	1	1	5	0	3	0	4	0	0	0	0	0	0	0	0	0	0	0	0	0	0	0	0	0	0
345	Cellular Processes	Cell growth and death	04114 Oocyte meiosis	K04515	K04515 CAMK2; calcium/calmodulin-dependent protein kinase (CaM kinase) II [EC:2.7.11.17]	0.801756	1.94662	0	1	NA	0	0	0	0	0	0	0	0	1	1	0	0	0	0	0	0	0	0	0	0	0	0	0	0	0	0	0	0	0
346	Cellular Processes	Cell growth and death	04112 Cell cycle - Caulobacter	K02313	K02313 dnaA; chromosomal replication initiator protein	-0.930851	0.087417	0	1	1	1210	1893	1309	319	904	1040	1183	669	1585	172	740	1244	325	750	930	717	920	603	781	796	433	878	715	795	522	893	816	845	814
347	Cellular Processes	Cell growth and death	04112 Cell cycle - Caulobacter	K02314	K02314 dnaB; replicative DNA helicase [EC:3.6.4.12]	-0.243506	0.0966922	0	1	1	1830	2734	2241	506	1744	1836	1894	1540	2452	301	1532	2035	324	768	935	859	962	687	887	936	491	891	802	895	571	950	912	888	891
348	Cellular Processes	Cell growth and death	04112 Cell cycle - Caulobacter	K13583	K13583 gcrA; GcrA cell cycle regulator	0.757009	0.106651	0	1	1	246	499	314	83	168	195	159	93	417	44	178	326	12	53	22	70	68	49	54	49	41	61	63	65	41	58	73	27	57
349	Cellular Processes	Cell growth and death	04112 Cell cycle - Caulobacter	K13584	K13584 ctrA; two-component system, cell cycle response regulator CtrA	5.06748	0.229764	13.3506	1.17552e-40	5.01474e-39	334	531	394	88	178	280	165	111	539	59	253	360	0	6	3	2	8	6	2	2	5	3	1	2	1	3	4	3	1
350	Cellular Processes	Cell growth and death	04112 Cell cycle - Caulobacter	K13581	K13581 ccrM; modification methylase [EC:2.1.1.72]	0.000997569	0.111601	0	1	1	562	900	593	183	334	470	271	140	863	89	394	576	45	203	155	215	258	153	148	169	77	169	203	199	147	233	283	103	171
351	Cellular Processes	Cell growth and death	04112 Cell cycle - Caulobacter	K01338	K01338 lon; ATP-dependent Lon protease [EC:3.4.21.53]	-0.0801333	0.0470808	0	1	1	2039	2981	2587	588	1518	1884	1605	1057	2912	348	1522	2126	225	713	681	814	895	599	797	757	529	835	753	820	533	885	1095	623	813
352	Cellular Processes	Cell growth and death	04112 Cell cycle - Caulobacter	K03531	K03531 ftsZ; cell division protein FtsZ	-0.74109	0.0817556	0	1	1	1321	1896	1292	287	911	986	1067	653	1550	177	804	1268	283	627	759	602	811	525	715	795	468	717	646	699	442	721	819	715	557
353	Cellular Processes	Cell growth and death	04112 Cell cycle - Caulobacter	K03589	K03589 ftsQ; cell division protein FtsQ	-0.929217	0.127132	0	1	1	266	526	249	85	217	253	176	172	429	39	206	261	100	165	191	225	213	148	162	196	78	210	171	191	105	243	139	217	170
354	Cellular Processes	Cell growth and death	04112 Cell cycle - Caulobacter	K03590	K03590 ftsA; cell division protein FtsA	1.33164	0.0937502	0	1	1	896	1288	961	225	692	634	571	434	1250	167	477	809	34	82	78	108	117	92	112	131	89	127	88	127	108	135	182	96	142
355	Cellular Processes	Cell growth and death	04112 Cell cycle - Caulobacter	K03588	K03588 ftsW, spoVE; cell division protein FtsW	-1.04576	0.0794185	0	1	1	887	1592	946	224	679	739	852	488	1231	130	608	916	226	561	726	623	796	561	666	709	361	745	589	597	453	700	686	674	580
356	Cellular Processes	Cell growth and death	04112 Cell cycle - Caulobacter	K02563	K02563 murG; UDP-N-acetylglucosamine--N-acetylmuramyl-(pentapeptide) pyrophosphoryl-undecaprenol N-acetylglucosamine transferase [EC:2.4.1.227]	-0.631604	0.090761	0	1	1	844	1353	936	257	625	708	733	405	1198	133	524	867	201	416	468	498	578	346	464	422	210	521	420	452	255	546	398	499	471
357	Cellular Processes	Cell growth and death	04112 Cell cycle - Caulobacter	K13585	K13585 hfaA; holdfast attachment protein HfaA	5.12211	1.13379	2.75368	0.00589298	NA	1	6	2	2	1	6	2	2	21	1	6	6	0	0	0	0	0	0	0	0	0	0	0	0	0	0	0	0	0
358	Cellular Processes	Cell growth and death	04112 Cell cycle - Caulobacter	K13586	K13586 hfaB; holdfast attachment protein HfaB	7.01979	0.895724	5.60417	2.09255e-08	1.21444e-07	58	51	66	9	27	94	14	27	133	6	84	70	0	0	0	0	0	0	0	0	2	0	0	0	0	0	0	0	0
359	Cellular Processes	Cell growth and death	04112 Cell cycle - Caulobacter	K13582	K13582 podJ; localization factor PodJL	2.83849	0.384318	2.18175	0.0291277	0.0850003	30	52	36	5	17	33	13	8	45	8	26	45	0	1	0	0	3	2	0	1	0	1	0	0	0	2	8	1	5
360	Cellular Processes	Cell growth and death	04112 Cell cycle - Caulobacter	K06985	K06985 K06985; aspartyl protease family protein	5.45026	0.348535	9.89931	4.19171e-23	6.7755e-22	150	224	160	38	105	134	94	85	192	23	102	154	0	2	2	2	0	0	0	0	1	2	1	2	1	1	4	0	0
361	Cellular Processes	Cell growth and death	04112 Cell cycle - Caulobacter	K11749	K11749 rseP; regulator of sigma E protease [EC:3.4.24.-]	0.06185	0.0784877	0	1	1	607	1022	723	150	523	500	499	327	926	116	394	644	45	239	127	207	224	168	197	239	122	223	236	219	198	252	330	153	229
362	Cellular Processes	Cell growth and death	04112 Cell cycle - Caulobacter	K07716	K07716 pleC; two-component system, cell cycle sensor histidine kinase PleC [EC:2.7.13.3]	6.92995	0.54067	9.11823	7.63591e-20	1.01274e-18	148	306	183	28	71	200	128	50	251	27	173	193	1	0	0	0	1	0	2	0	0	0	0	1	0	1	0	0	1
363	Cellular Processes	Cell growth and death	04112 Cell cycle - Caulobacter	K11357	K11357 divJ; two-component system, cell cycle sensor histidine kinase DivJ [EC:2.7.13.3]	6.14369	1.05881	3.91353	9.09583e-05	0.000379421	15	39	13	6	6	23	11	5	34	5	29	13	0	0	0	0	0	0	0	0	0	0	0	0	0	0	1	0	0
364	Cellular Processes	Cell growth and death	04112 Cell cycle - Caulobacter	K11443	K11443 divK; two-component system, cell cycle response regulator DivK	4.64634	0.431686	6.13025	8.77421e-10	5.78148e-09	40	89	55	21	31	43	46	25	74	13	47	72	1	0	0	1	1	0	0	1	1	3	1	0	1	0	0	0	2
365	Cellular Processes	Cell growth and death	04112 Cell cycle - Caulobacter	K13587	K13587 cckA; two-component system, cell cycle sensor histidine kinase and response regulator CckA [EC:2.7.13.3]	6.46047	0.26465	16.8542	9.76892e-64	9.85946e-62	670	1180	665	172	355	551	293	183	1026	119	464	673	0	3	2	5	3	1	2	2	2	4	2	1	0	2	6	1	2
366	Cellular Processes	Cell growth and death	04112 Cell cycle - Caulobacter	K13588	K13588 chpT; histidine phosphotransferase ChpT	7.71288	0.866827	6.59057	4.38151e-11	3.14223e-10	112	196	93	28	55	86	59	26	181	14	75	120	0	0	0	0	0	0	1	0	0	0	0	0	0	0	0	0	1
367	Cellular Processes	Cell growth and death	04112 Cell cycle - Caulobacter	K13589	K13589 cpdR; two-component system, cell cycle response regulator CpdR	6.49746	0.762672	5.89698	3.7021e-09	2.29674e-08	48	87	58	18	26	55	29	24	103	12	50	70	0	0	0	1	0	0	1	0	1	0	0	0	0	0	0	0	0
368	Cellular Processes	Cell growth and death	04112 Cell cycle - Caulobacter	K03544	K03544 clpX, CLPX; ATP-dependent Clp protease ATP-binding subunit ClpX	-0.868405	0.0841939	0	1	1	1265	1817	1419	332	960	1084	1202	639	1660	209	866	1257	332	713	953	796	875	648	813	821	495	832	663	782	539	873	854	796	734
369	Cellular Processes	Cell growth and death	04112 Cell cycle - Caulobacter	K01358	K01358 clpP, CLPP; ATP-dependent Clp protease, protease subunit [EC:3.4.21.92]	-1.05362	0.118646	0	1	1	1459	2049	1610	336	1085	1363	1726	874	1842	216	878	1436	456	942	1438	935	1167	846	1120	1180	600	1107	900	1056	618	1139	938	1191	859
370	Cellular Processes	Cell growth and death	04112 Cell cycle - Caulobacter	K02488	K02488 pleD; two-component system, cell cycle response regulator	5.99798	0.333163	12.0001	3.5488e-33	9.85566e-32	206	451	291	81	207	224	110	150	343	52	270	259	0	0	2	0	1	2	0	4	2	2	0	3	0	4	0	0	3
371	Cellular Processes	Cell growth and death	04112 Cell cycle - Caulobacter	K13590	K13590 dgcB; diguanylate cyclase	4.4431	0.488489	5.00133	5.69353e-07	2.94866e-06	37	85	56	11	14	38	18	16	73	3	38	53	1	1	0	1	1	0	0	0	1	0	0	0	0	1	3	1	0
372	Cellular Processes	Cell growth and death	04112 Cell cycle - Caulobacter	K13591	K13591 popA; two-component system, cell cycle response regulator PopA	1.21343	1.44652	0	1	NA	0	1	1	0	0	1	0	0	0	1	0	1	0	0	0	0	0	0	0	0	0	0	1	0	0	0	0	0	0
373	Cellular Processes	Cell growth and death	04112 Cell cycle - Caulobacter	K13592	K13592 rcdA; regulator of CtrA degradation	5.956	0.77522	5.10307	3.34188e-07	1.77291e-06	40	50	44	7	22	51	16	14	76	8	27	47	0	0	0	0	0	1	0	0	0	0	0	0	0	1	1	0	0
374	Cellular Processes	Cell growth and death	04112 Cell cycle - Caulobacter	K13245	K13245 pdeA; c-di-GMP-specific phosphodiesterase [EC:3.1.4.52]	1.35331	1.80857	0	1	NA	0	0	1	0	0	0	1	0	1	0	1	0	0	0	0	0	0	0	0	0	0	0	0	0	0	0	0	0	0
375	Cellular Processes	Cell growth and death	04112 Cell cycle - Caulobacter	K13593	K13593 tipF; cyclic-di-GMP phosphodiesterase, flagellum assembly factor TipF	4.13419	0.396289	5.38544	7.2269e-08	4.05216e-07	59	78	80	10	23	102	25	22	124	20	79	87	0	1	1	3	2	1	1	1	0	6	0	2	0	0	0	1	3
376	Cellular Processes	Cell growth and death	04112 Cell cycle - Caulobacter	K02651	K02651 flp, pilA; pilus assembly protein Flp/PilA	4.09182	0.817681	2.55823	0.0105207	0.0321764	7	10	9	2	9	12	6	7	18	4	4	11	0	0	0	0	1	0	0	1	0	1	0	0	0	0	0	0	0
377	Cellular Processes	Cell growth and death	04115 p53 signaling pathway	K10133	K10133 TP53I3; tumor protein p53-inducible protein 3 [EC:1.-.-.-]	1.3986	1.19998	0	1	NA	1	1	2	0	2	2	0	0	2	0	1	0	0	1	0	0	0	0	1	0	0	0	0	0	0	0	0	0	0
378	Cellular Processes	Cell growth and death	04115 p53 signaling pathway	K08738	K08738 CYC; cytochrome c	0.735869	0.0913037	0	1	1	663	1004	655	134	278	495	496	197	730	88	417	560	31	122	63	140	139	101	93	116	75	128	118	136	87	126	202	62	103
379	Cellular Processes	Cell growth and death	04115 p53 signaling pathway	K10808	K10808 RRM2; ribonucleoside-diphosphate reductase subunit M2 [EC:1.17.4.1]	3.23424	1.3763	0.896784	0.369834	NA	0	2	0	0	4	2	3	0	0	0	1	2	0	0	0	0	0	0	0	0	0	0	0	0	0	0	0	0	0
380	Cellular Processes	Cell growth and death	04210 Apoptosis	K08738	K08738 CYC; cytochrome c	0.735869	0.0913037	0	1	1	663	1004	655	134	278	495	496	197	730	88	417	560	31	122	63	140	139	101	93	116	75	128	118	136	87	126	202	62	103
381	Cellular Processes	Cell growth and death	04210 Apoptosis	K01173	K01173 ENDOG; endonuclease G, mitochondrial	5.19725	0.266517	11.9964	3.70989e-33	1.02344e-31	281	453	341	100	252	255	414	341	347	64	245	300	3	4	3	0	2	3	5	6	0	0	7	2	2	2	2	5	8
382	Cellular Processes	Cell growth and death	04210 Apoptosis	K04739	K04739 PRKAR; cAMP-dependent protein kinase regulator	-0.60981	2.14487	0	1	NA	0	0	1	0	0	0	0	0	0	0	0	0	0	0	0	1	0	0	0	0	0	0	0	0	0	0	0	0	0
383	Cellular Processes	Cell growth and death	04111 Cell cycle - yeast	K10259	K10259 MET30; F-box and WD-40 domain protein MET30	0.542153	2.14277	0	1	NA	0	1	0	0	1	0	0	0	0	0	0	0	0	0	0	0	0	0	0	0	0	0	0	0	0	0	0	0	0
384	Cellular Processes	Cell growth and death	04111 Cell cycle - yeast	K06666	K06666 TUP1; glucose repression regulatory protein TUP1	0.461374	2.14431	0	1	NA	0	0	0	0	0	0	1	0	1	0	0	0	0	0	0	0	0	0	0	0	0	0	0	0	0	0	0	0	0
385	Cellular Processes	Cell growth and death	04113 Meiosis - yeast	K08139	K08139 HXT; MFS transporter, SP family, sugar:H+ symporter	4.84845	0.61822	4.6075	4.07543e-06	1.94287e-05	28	25	29	7	44	44	19	16	46	5	36	17	0	0	1	0	1	0	1	0	0	0	0	1	0	0	1	0	1
386	Cellular Processes	Cell growth and death	04113 Meiosis - yeast	K01768	K01768 E4.6.1.1; adenylate cyclase [EC:4.6.1.1]	1.07298	0.0993861	0	1	1	759	1698	962	178	609	867	798	519	1280	109	758	988	33	122	93	125	189	118	149	178	133	191	147	167	80	174	235	165	129
387	Genetic Information Processing	Transcription	03040 Spliceosome	K12818	K12818 DHX8, PRP22; ATP-dependent RNA helicase DHX8/PRP22 [EC:3.6.4.13]	-0.566724	2.15094	0	1	NA	0	0	0	0	0	0	0	0	0	0	0	1	0	0	0	0	0	0	0	0	0	0	0	0	0	0	1	0	0
388	Genetic Information Processing	Transcription	03040 Spliceosome	K12823	K12823 DDX5, DBP2; ATP-dependent RNA helicase DDX5/DBP2 [EC:3.6.4.13]	1.37587	1.89178	0	1	NA	0	0	0	1	0	1	0	0	1	0	0	0	0	0	0	0	0	0	0	0	0	0	0	0	0	0	0	0	0
389	Genetic Information Processing	Transcription	03040 Spliceosome	K12835	K12835 DDX42, SF3B125; ATP-dependent RNA helicase DDX42 [EC:3.6.4.13]	-2.04617	2.04411	-0.0225875	0.981979	NA	0	0	0	0	0	0	0	0	0	0	0	0	0	0	0	0	0	0	0	0	0	0	1	0	0	0	0	0	1
390	Genetic Information Processing	Transcription	03040 Spliceosome	K12858	K12858 DDX23, PRP28; ATP-dependent RNA helicase DDX23/PRP28 [EC:3.6.4.13]	0.827461	2.05951	0	1	NA	0	1	0	0	0	0	0	0	1	0	1	0	0	0	0	0	0	0	0	0	0	0	0	0	0	0	0	0	0
391	Genetic Information Processing	Transcription	03040 Spliceosome	K03283	K03283 HSPA1_8; heat shock 70kDa protein 1/8	0.258702	0.872658	0	1	NA	1	1	0	0	3	1	3	1	5	1	1	0	0	0	1	0	0	0	3	0	0	0	0	0	3	0	1	0	0
392	Genetic Information Processing	Transcription	03040 Spliceosome	K12733	K12733 PPIL1; peptidyl-prolyl cis-trans isomerase-like 1 [EC:5.2.1.8]	-0.713272	1.74018	0	1	NA	1	0	0	0	0	0	0	0	0	0	0	1	0	0	0	0	0	0	0	1	0	0	0	0	0	0	0	0	1
393	Genetic Information Processing	Transcription	03041 Spliceosome	K12823	K12823 DDX5, DBP2; ATP-dependent RNA helicase DDX5/DBP2 [EC:3.6.4.13]	1.37587	1.89178	0	1	NA	0	0	0	1	0	1	0	0	1	0	0	0	0	0	0	0	0	0	0	0	0	0	0	0	0	0	0	0	0
394	Genetic Information Processing	Transcription	03041 Spliceosome	K12835	K12835 DDX42, SF3B125; ATP-dependent RNA helicase DDX42 [EC:3.6.4.13]	-2.04617	2.04411	-0.0225875	0.981979	NA	0	0	0	0	0	0	0	0	0	0	0	0	0	0	0	0	0	0	0	0	0	0	1	0	0	0	0	0	1
395	Genetic Information Processing	Transcription	03041 Spliceosome	K12823	K12823 DDX5, DBP2; ATP-dependent RNA helicase DDX5/DBP2 [EC:3.6.4.13]	1.37587	1.89178	0	1	NA	0	0	0	1	0	1	0	0	1	0	0	0	0	0	0	0	0	0	0	0	0	0	0	0	0	0	0	0	0
396	Genetic Information Processing	Transcription	03041 Spliceosome	K12835	K12835 DDX42, SF3B125; ATP-dependent RNA helicase DDX42 [EC:3.6.4.13]	-2.04617	2.04411	-0.0225875	0.981979	NA	0	0	0	0	0	0	0	0	0	0	0	0	0	0	0	0	0	0	0	0	0	0	1	0	0	0	0	0	1
397	Genetic Information Processing	Transcription	03041 Spliceosome	K12858	K12858 DDX23, PRP28; ATP-dependent RNA helicase DDX23/PRP28 [EC:3.6.4.13]	0.827461	2.05951	0	1	NA	0	1	0	0	0	0	0	0	1	0	1	0	0	0	0	0	0	0	0	0	0	0	0	0	0	0	0	0	0
398	Genetic Information Processing	Transcription	03041 Spliceosome	K12598	K12598 MTR4, SKIV2L2; ATP-dependent RNA helicase DOB1 [EC:3.6.4.13]	-2.36422	1.99733	-0.182355	0.855304	NA	0	0	0	0	0	0	0	0	0	0	0	0	0	0	0	1	0	0	0	0	0	0	0	0	0	0	2	0	0
399	Genetic Information Processing	Transcription	03041 Spliceosome	K03283	K03283 HSPA1_8; heat shock 70kDa protein 1/8	0.258702	0.872658	0	1	NA	1	1	0	0	3	1	3	1	5	1	1	0	0	0	1	0	0	0	3	0	0	0	0	0	3	0	1	0	0
400	Genetic Information Processing	Transcription	03041 Spliceosome	K12733	K12733 PPIL1; peptidyl-prolyl cis-trans isomerase-like 1 [EC:5.2.1.8]	-0.713272	1.74018	0	1	NA	1	0	0	0	0	0	0	0	0	0	0	1	0	0	0	0	0	0	0	1	0	0	0	0	0	0	0	0	1
401	Genetic Information Processing	Transcription	03041 Spliceosome	K12835	K12835 DDX42, SF3B125; ATP-dependent RNA helicase DDX42 [EC:3.6.4.13]	-2.04617	2.04411	-0.0225875	0.981979	NA	0	0	0	0	0	0	0	0	0	0	0	0	0	0	0	0	0	0	0	0	0	0	1	0	0	0	0	0	1
402	Genetic Information Processing	Transcription	03041 Spliceosome	K12858	K12858 DDX23, PRP28; ATP-dependent RNA helicase DDX23/PRP28 [EC:3.6.4.13]	0.827461	2.05951	0	1	NA	0	1	0	0	0	0	0	0	1	0	1	0	0	0	0	0	0	0	0	0	0	0	0	0	0	0	0	0	0
403	Genetic Information Processing	Transcription	03041 Spliceosome	K12598	K12598 MTR4, SKIV2L2; ATP-dependent RNA helicase DOB1 [EC:3.6.4.13]	-2.36422	1.99733	-0.182355	0.855304	NA	0	0	0	0	0	0	0	0	0	0	0	0	0	0	0	1	0	0	0	0	0	0	0	0	0	0	2	0	0
404	Genetic Information Processing	Transcription	03041 Spliceosome	K03283	K03283 HSPA1_8; heat shock 70kDa protein 1/8	0.258702	0.872658	0	1	NA	1	1	0	0	3	1	3	1	5	1	1	0	0	0	1	0	0	0	3	0	0	0	0	0	3	0	1	0	0
405	Genetic Information Processing	Transcription	03041 Spliceosome	K12733	K12733 PPIL1; peptidyl-prolyl cis-trans isomerase-like 1 [EC:5.2.1.8]	-0.713272	1.74018	0	1	NA	1	0	0	0	0	0	0	0	0	0	0	1	0	0	0	0	0	0	0	1	0	0	0	0	0	0	0	0	1
406	Genetic Information Processing	Transcription	03041 Spliceosome	K12818	K12818 DHX8, PRP22; ATP-dependent RNA helicase DHX8/PRP22 [EC:3.6.4.13]	-0.566724	2.15094	0	1	NA	0	0	0	0	0	0	0	0	0	0	0	1	0	0	0	0	0	0	0	0	0	0	0	0	0	0	1	0	0
407	Genetic Information Processing	Transcription	03041 Spliceosome	K12736	K12736 PPWD1; peptidylprolyl isomerase domain and WD repeat-containing protein 1 [EC:5.2.1.8]	1.69577	1.76177	0	1	NA	2	0	0	0	0	0	0	0	1	1	0	0	0	0	0	0	0	0	0	0	0	0	0	0	0	0	0	0	0
408	Genetic Information Processing	Transcription	03041 Spliceosome	K12737	K12737 SDCCAG10; peptidyl-prolyl cis-trans isomerase SDCCAG10 [EC:5.2.1.8]	0.474598	2.14405	0	1	NA	1	0	0	0	0	0	0	0	0	0	0	1	0	0	0	0	0	0	0	0	0	0	0	0	0	0	0	0	0
409	Genetic Information Processing	Transcription	03041 Spliceosome	K13175	K13175 THOC6; THO complex subunit 6	0.537593	2.14285	0	1	NA	0	0	0	0	0	1	0	0	0	0	0	1	0	0	0	0	0	0	0	0	0	0	0	0	0	0	0	0	0
410	Genetic Information Processing	Transcription	03020 RNA polymerase	K03040	K03040 rpoA; DNA-directed RNA polymerase subunit alpha [EC:2.7.7.6]	-0.624122	0.0681761	0	1	1	1135	1583	1241	265	762	968	904	570	1475	188	781	1108	217	507	591	543	687	511	645	618	394	569	534	611	353	659	634	567	545
411	Genetic Information Processing	Transcription	03020 RNA polymerase	K03043	K03043 rpoB; DNA-directed RNA polymerase subunit beta [EC:2.7.7.6]	-0.57785	0.064818	0	1	1	4334	5915	4612	1095	2988	3401	3546	2023	5654	634	2728	4214	793	1868	2233	2034	2350	1760	2153	2264	1288	2123	1932	2078	1339	2293	2500	2048	2069
412	Genetic Information Processing	Transcription	03020 RNA polymerase	K03046	K03046 rpoC; DNA-directed RNA polymerase subunit beta' [EC:2.7.7.6]	-0.969683	0.0940277	0	1	1	4752	6841	5200	1285	3614	4034	4357	2607	6265	688	2921	4882	1430	2601	3734	2762	3489	2613	3298	3359	2057	3061	2900	3049	1936	3361	3411	3340	3132
413	Genetic Information Processing	Transcription	03020 RNA polymerase	K13797	K13797 rpoBC; DNA-directed RNA polymerase subunit beta-beta' [EC:2.7.7.6]	-0.317687	0.438032	0	1	1	5	3	2	2	12	6	4	1	5	0	4	3	1	1	1	4	3	1	4	2	3	2	1	2	3	2	3	0	1
414	Genetic Information Processing	Transcription	03020 RNA polymerase	K03060	K03060 rpoZ; DNA-directed RNA polymerase subunit omega [EC:2.7.7.6]	-1.32376	0.0895265	0	1	1	207	342	226	41	129	184	122	59	314	33	142	211	51	179	163	167	186	108	168	191	80	195	172	182	142	181	172	148	163
415	Genetic Information Processing	Transcription	03021 Transcription machinery	K10843	K10843 ERCC3, XPB; DNA excision repair protein ERCC-3 [EC:3.6.4.12]	4.21263	0.417491	5.29982	1.15914e-07	6.37837e-07	205	163	85	39	17	65	202	38	124	6	26	73	4	5	2	2	1	2	1	4	1	0	1	2	0	0	0	2	0
416	Genetic Information Processing	Transcription	03021 Transcription machinery	K10844	K10844 ERCC2, XPD; DNA excision repair protein ERCC-2 [EC:3.6.4.12]	-3.80365	1.23988	-1.45469	0.145755	NA	0	0	0	0	0	0	1	0	0	0	0	0	1	0	0	1	0	1	1	2	2	1	1	0	0	0	0	0	1
417	Genetic Information Processing	Transcription	03021 Transcription machinery	K15731	K15731 CTDSP; carboxy-terminal domain RNA polymerase II polypeptide A small phosphatase [EC:3.1.3.16]	4.12706	1.30288	1.63258	0.102558	NA	2	4	3	0	0	1	12	1	0	0	5	0	0	0	0	0	0	0	0	0	0	0	0	0	0	0	0	0	0
418	Genetic Information Processing	Transcription	03021 Transcription machinery	K15223	K15223 UAF30, SPP27; upstream activation factor subunit UAF30	-2.00349	2.05452	-0.00169704	0.998646	NA	0	0	0	0	0	0	0	0	0	0	0	0	0	0	0	1	0	0	0	0	0	0	0	1	0	0	0	0	0
419	Genetic Information Processing	Transcription	03021 Transcription machinery	K03040	K03040 rpoA; DNA-directed RNA polymerase subunit alpha [EC:2.7.7.6]	-0.624122	0.0681761	0	1	1	1135	1583	1241	265	762	968	904	570	1475	188	781	1108	217	507	591	543	687	511	645	618	394	569	534	611	353	659	634	567	545
420	Genetic Information Processing	Transcription	03021 Transcription machinery	K03043	K03043 rpoB; DNA-directed RNA polymerase subunit beta [EC:2.7.7.6]	-0.57785	0.064818	0	1	1	4334	5915	4612	1095	2988	3401	3546	2023	5654	634	2728	4214	793	1868	2233	2034	2350	1760	2153	2264	1288	2123	1932	2078	1339	2293	2500	2048	2069
421	Genetic Information Processing	Transcription	03021 Transcription machinery	K03046	K03046 rpoC; DNA-directed RNA polymerase subunit beta' [EC:2.7.7.6]	-0.969683	0.0940277	0	1	1	4752	6841	5200	1285	3614	4034	4357	2607	6265	688	2921	4882	1430	2601	3734	2762	3489	2613	3298	3359	2057	3061	2900	3049	1936	3361	3411	3340	3132
422	Genetic Information Processing	Transcription	03021 Transcription machinery	K13797	K13797 rpoBC; DNA-directed RNA polymerase subunit beta-beta' [EC:2.7.7.6]	-0.317687	0.438032	0	1	1	5	3	2	2	12	6	4	1	5	0	4	3	1	1	1	4	3	1	4	2	3	2	1	2	3	2	3	0	1
423	Genetic Information Processing	Transcription	03021 Transcription machinery	K03060	K03060 rpoZ; DNA-directed RNA polymerase subunit omega [EC:2.7.7.6]	-1.32376	0.0895265	0	1	1	207	342	226	41	129	184	122	59	314	33	142	211	51	179	163	167	186	108	168	191	80	195	172	182	142	181	172	148	163
424	Genetic Information Processing	Transcription	03021 Transcription machinery	K03086	K03086 SIG1, rpoD; RNA polymerase primary sigma factor	-1.34731	0.0896581	0	1	1	1787	2456	2008	464	1160	1477	1383	817	2453	256	1080	1838	581	1254	1843	1356	1596	1185	1573	1544	987	1556	1326	1338	910	1597	1500	1604	1360
425	Genetic Information Processing	Transcription	03021 Transcription machinery	K03087	K03087 SIG2, rpoS; RNA polymerase nonessential primary-like sigma factor	-0.0159211	0.157448	0	1	1	1079	1413	893	252	699	960	1537	749	1362	127	730	1165	210	262	552	303	406	307	414	394	233	378	319	344	202	391	313	463	324
426	Genetic Information Processing	Transcription	03021 Transcription machinery	K03088	K03088 SIG3.2, rpoE; RNA polymerase sigma-70 factor, ECF subfamily	3.96047	0.09641	20.3347	6.33671e-92	2.38376e-89	4040	5059	4501	1017	3070	3070	4191	2086	4882	548	2523	3844	17	75	34	97	96	72	98	120	73	89	73	83	54	104	150	80	84
427	Genetic Information Processing	Transcription	03021 Transcription machinery	K03089	K03089 SIG3.3.1, rpoH; RNA polymerase sigma-32 factor	0.569018	0.0970696	0	1	1	924	1564	1092	259	542	833	478	257	1466	180	729	995	44	215	150	227	272	160	218	225	126	211	200	227	143	272	354	154	243
428	Genetic Information Processing	Transcription	03021 Transcription machinery	K03090	K03090 SIG3.3.2, sigB; RNA polymerase sigma-B factor	6.292	0.314154	13.6621	1.71009e-42	7.95097e-41	410	551	350	117	193	353	536	275	455	31	282	372	0	1	1	2	2	0	2	2	5	1	4	1	1	2	1	2	0
429	Genetic Information Processing	Transcription	03021 Transcription machinery	K03091	K03091 SIG3.4; RNA polymerase sporulation-specific sigma factor	5.75134	1.21521	3.08699	0.00202193	0.00685238	0	3	4	0	10	4	8	26	4	0	8	2	0	0	0	0	0	0	0	0	0	0	0	0	0	0	0	0	0
430	Genetic Information Processing	Transcription	03021 Transcription machinery	K03093	K03093 SIGMA70; RNA polymerase sigma factor	5.63211	1.19762	3.03277	0.00242317	0.00815872	13	2	0	2	1	3	18	16	2	0	2	11	0	0	0	0	0	0	0	0	0	0	0	0	0	0	0	0	0
431	Genetic Information Processing	Transcription	03021 Transcription machinery	K03092	K03092 SIG54, rpoN; RNA polymerase sigma-54 factor	1.03252	0.0963616	0	1	1	558	647	758	156	431	446	533	362	773	95	396	581	21	74	52	108	146	83	96	110	90	95	87	120	75	102	147	92	92
432	Genetic Information Processing	Transcription	03021 Transcription machinery	K02405	K02405 fliA; RNA polymerase sigma factor for flagellar operon FliA	-0.334026	0.131934	0	1	1	72	94	126	26	60	55	103	37	95	8	46	89	5	36	21	46	39	27	35	46	32	39	36	36	14	41	49	25	40
433	Genetic Information Processing	Transcription	03021 Transcription machinery	K03580	K03580 hepA; ATP-dependent helicase HepA [EC:3.6.4.-]	0.459136	0.294853	0	1	1	24	21	81	10	45	69	32	29	71	9	116	79	4	13	2	15	23	21	14	17	21	6	7	12	8	14	27	11	32
434	Genetic Information Processing	Transcription	03021 Transcription machinery	K02600	K02600 nusA; N utilization substance protein A	-0.670106	0.0674615	0	1	1	1756	2368	1819	412	1182	1357	1371	822	2056	248	1053	1707	334	819	959	840	1059	747	902	949	518	909	839	837	606	999	938	805	811
435	Genetic Information Processing	Transcription	03021 Transcription machinery	K03625	K03625 nusB; N utilization substance protein B	-0.968289	0.112994	0	1	1	397	520	427	99	284	316	348	217	510	57	257	375	120	232	302	285	319	187	259	258	111	282	249	241	133	275	219	321	238
436	Genetic Information Processing	Transcription	03021 Transcription machinery	K02601	K02601 nusG; transcriptional antiterminator NusG	-0.748631	0.080975	0	1	1	587	818	661	175	437	508	516	298	815	88	350	589	125	307	370	313	366	259	344	371	216	367	303	302	258	373	363	378	298
437	Genetic Information Processing	Transcription	03021 Transcription machinery	K03599	K03599 sspA, mglA; RNA polymerase-associated protein	-2.19687	0.256271	-0.768215	0.442359	1	5	13	34	5	10	7	4	13	22	0	16	32	5	21	18	27	26	15	36	26	14	19	11	30	23	49	50	23	19
438	Genetic Information Processing	Transcription	03021 Transcription machinery	K06204	K06204 dksA; DnaK suppressor protein	-0.102659	0.111807	0	1	1	278	399	283	75	174	228	145	80	400	55	217	305	25	110	60	122	112	55	79	88	69	91	113	106	101	100	158	82	79
439	Genetic Information Processing	Transcription	03021 Transcription machinery	K03624	K03624 greA; transcription elongation factor GreA	0.0184894	0.0806569	0	1	1	398	544	443	94	282	296	307	150	473	54	241	357	19	126	68	135	150	114	115	126	67	110	134	134	113	149	205	88	125
440	Genetic Information Processing	Transcription	03021 Transcription machinery	K04760	K04760 greB; transcription elongation factor GreB	2.03783	0.266668	0.141881	0.887174	1	38	39	58	10	45	45	24	35	68	5	41	47	0	1	2	8	3	3	9	4	6	4	3	4	3	3	2	3	4
441	Genetic Information Processing	Transcription	03021 Transcription machinery	K03628	K03628 rho; transcription termination factor Rho	0.0454542	0.0583642	0	1	1	1296	1680	1422	311	826	973	945	603	1597	195	737	1187	98	420	250	415	491	340	410	417	276	369	409	404	276	401	626	302	412
442	Genetic Information Processing	Transcription	03022 Basal transcription factors	K10843	K10843 ERCC3, XPB; DNA excision repair protein ERCC-3 [EC:3.6.4.12]	4.21263	0.417491	5.29982	1.15914e-07	6.37837e-07	205	163	85	39	17	65	202	38	124	6	26	73	4	5	2	2	1	2	1	4	1	0	1	2	0	0	0	2	0
443	Genetic Information Processing	Transcription	03022 Basal transcription factors	K10844	K10844 ERCC2, XPD; DNA excision repair protein ERCC-2 [EC:3.6.4.12]	-3.80365	1.23988	-1.45469	0.145755	NA	0	0	0	0	0	0	1	0	0	0	0	0	1	0	0	1	0	1	1	2	2	1	1	0	0	0	0	0	1
444	Genetic Information Processing	Transcription	03000 Transcription factors	K02099	K02099 araC; AraC family transcriptional regulator, arabinose operon regulatory protein	2.80538	1.22071	0.65976	0.509408	NA	2	4	2	1	3	1	0	0	4	0	0	2	0	0	0	0	0	0	0	1	0	0	0	0	0	0	0	0	0
445	Genetic Information Processing	Transcription	03000 Transcription factors	K02508	K02508 hpaA; AraC family transcriptional regulator, 4-hydroxyphenylacetate 3-monooxygenase operon regulatory protein	3.67153	1.23704	1.35123	0.17662	NA	1	1	5	0	1	1	5	1	0	0	2	2	0	0	0	0	0	0	0	0	0	0	0	0	0	0	0	0	0
446	Genetic Information Processing	Transcription	03000 Transcription factors	K02854	K02854 rhaR; AraC family transcriptional regulator, L-rhamnose operon transcriptional activator RhaR	1.66003	0.810241	0	1	NA	0	1	1	2	5	2	6	5	4	0	1	3	0	0	0	0	2	0	1	0	0	0	0	0	0	1	0	1	1
447	Genetic Information Processing	Transcription	03000 Transcription factors	K02855	K02855 rhaS; AraC family transcriptional regulator, L-rhamnose operon regulatory protein RhaS	3.41601	1.36374	1.03833	0.299118	NA	4	4	3	1	4	0	0	0	1	0	0	0	0	0	0	0	0	0	0	0	0	0	0	0	0	0	0	0	0
448	Genetic Information Processing	Transcription	03000 Transcription factors	K03490	K03490 celD; AraC family transcriptional regulator, cel operon repressor	5.86725	1.10618	3.49604	0.000472211	0.00178611	9	17	29	3	4	7	3	0	11	2	8	5	0	0	0	0	0	0	0	0	0	0	0	0	0	0	0	0	0
449	Genetic Information Processing	Transcription	03000 Transcription factors	K04033	K04033 eutR; AraC family transcriptional regulator, ethanolamine operon transcriptional activator	4.61485	1.25101	2.09019	0.0366007	NA	7	1	0	4	0	2	10	2	0	0	2	5	0	0	0	0	0	0	0	0	0	0	0	0	0	0	0	0	0
450	Genetic Information Processing	Transcription	03000 Transcription factors	K05372	K05372 ybtA; AraC family transcriptional regulator	1.56837	1.76044	0	1	NA	1	0	0	0	0	0	1	1	0	0	0	1	0	0	0	0	0	0	0	0	0	0	0	0	0	0	0	0	0
451	Genetic Information Processing	Transcription	03000 Transcription factors	K12243	K12243 pchR; AraC family transcriptional regulator, transcriptional activator of the genes for pyochelin and ferripyochelin receptors	3.86632	1.3007	1.43486	0.151327	NA	1	0	0	0	2	5	4	2	0	0	4	2	0	0	0	0	0	0	0	0	0	0	0	0	0	0	0	0	0
452	Genetic Information Processing	Transcription	03000 Transcription factors	K18325	K18325 ramA; AraC family of transcriptional regulator, multidrug resistance transcriptional activator	3.23576	1.31698	0.93833	0.348075	NA	1	2	0	0	1	1	0	0	3	0	4	3	0	0	0	0	0	0	0	0	0	0	0	0	0	0	0	0	0
453	Genetic Information Processing	Transcription	03000 Transcription factors	K14063	K14063 feaR; AraC family transcriptional regulator, positive regulator of tynA and feaB	0.557633	2.14248	0	1	NA	1	0	0	0	0	1	0	0	0	0	0	0	0	0	0	0	0	0	0	0	0	0	0	0	0	0	0	0	0
454	Genetic Information Processing	Transcription	03000 Transcription factors	K13652	K13652 K13652; AraC family transcriptional regulator	6.20697	0.547946	7.67772	1.61943e-14	1.48585e-13	115	290	91	26	65	73	101	40	125	11	62	75	0	0	1	0	1	0	0	1	0	2	0	0	0	0	1	1	0
455	Genetic Information Processing	Transcription	03000 Transcription factors	K13653	K13653 K13653; AraC family transcriptional regulator	7.02247	1.03586	4.84858	1.24346e-06	6.23948e-06	22	45	45	5	25	44	39	20	79	5	18	44	0	0	0	0	0	1	0	0	0	0	0	0	0	0	0	0	0
456	Genetic Information Processing	Transcription	03000 Transcription factors	K07506	K07506 K07506; AraC family transcriptional regulator	9.55604	0.615282	12.2806	1.15116e-34	3.58158e-33	636	853	772	214	501	549	885	748	870	110	465	711	0	0	0	1	0	1	0	0	0	0	0	0	0	1	1	1	0
457	Genetic Information Processing	Transcription	03000 Transcription factors	K10778	K10778 ada; AraC family transcriptional regulator, regulatory protein of adaptative response / methylated-DNA-[protein]-cysteine methyltransferase [EC:2.1.1.63]	4.25825	0.137234	16.4555	7.6573e-61	7.04132e-59	674	984	707	170	464	593	544	209	913	91	464	695	1	11	5	12	13	6	10	17	12	14	15	10	4	9	32	3	10
458	Genetic Information Processing	Transcription	03000 Transcription factors	K13529	K13529 ada-alkA; AraC family transcriptional regulator, regulatory protein of adaptative response / DNA-3-methyladenine glycosylase II [EC:3.2.2.21]	4.00226	0.521284	3.84102	0.000122524	0.000500403	167	122	76	24	17	63	309	33	88	5	48	121	0	1	0	0	3	1	6	1	3	6	0	0	2	1	11	0	0
459	Genetic Information Processing	Transcription	03000 Transcription factors	K13530	K13530 adaA; AraC family transcriptional regulator, regulatory protein of adaptative response / methylphosphotriester-DNA alkyltransferase methyltransferase [EC:2.1.1.-]	3.8209	1.32136	1.37805	0.168187	NA	4	0	3	0	1	0	10	1	0	0	1	2	0	0	0	0	0	0	0	0	0	0	0	0	0	0	0	0	0
460	Genetic Information Processing	Transcription	03000 Transcription factors	K13633	K13633 ftrA; AraC family transcriptional regulator, transcriptional activator FtrA	6.39778	1.05015	4.18776	2.81726e-05	0.000124284	13	47	39	8	6	20	33	6	43	2	16	24	0	0	0	0	0	0	1	0	0	0	0	0	0	0	0	0	0
461	Genetic Information Processing	Transcription	03000 Transcription factors	K17736	K17736 cdhR; AraC family transcriptional regulator, carnitine catabolism transcriptional activator	2.64213	0.502747	1.27725	0.201513	0.519465	9	20	15	2	12	7	8	6	45	2	9	27	0	0	0	0	0	0	0	3	1	1	2	3	0	0	2	1	0
462	Genetic Information Processing	Transcription	03000 Transcription factors	K03566	K03566 gcvA; LysR family transcriptional regulator, glycine cleavage system transcriptional activator	3.7465	0.154168	11.3285	9.4792e-30	2.22869e-28	615	1199	653	159	356	506	288	169	1107	89	464	728	2	16	6	15	22	11	12	19	6	28	15	18	9	20	21	8	19
463	Genetic Information Processing	Transcription	03000 Transcription factors	K02521	K02521 ilvY; LysR family transcriptional regulator, positive regulator for ilvC	2.06584	0.639104	0.10302	0.917947	1	6	5	11	1	7	6	1	5	3	1	14	6	0	1	0	2	0	3	1	0	0	0	0	0	0	0	1	1	0
464	Genetic Information Processing	Transcription	03000 Transcription factors	K02623	K02623 pcaQ; LysR family transcriptional regulator, pca operon transcriptional activator	5.95141	1.06114	3.72374	0.000196293	0.000778025	7	23	27	6	11	16	20	1	17	3	20	22	0	0	0	0	0	0	0	0	0	0	0	1	0	0	0	0	0
465	Genetic Information Processing	Transcription	03000 Transcription factors	K03576	K03576 metR; LysR family transcriptional regulator, regulator for metE and metH	5.44955	0.249832	13.8075	2.29667e-43	1.10507e-41	323	734	359	97	253	267	206	138	454	50	179	340	0	2	0	4	7	1	3	3	3	4	1	1	3	3	3	1	2
466	Genetic Information Processing	Transcription	03000 Transcription factors	K03717	K03717 nhaR; LysR family transcriptional regulator, transcriptional activator of nhaA	6.37346	0.417072	10.4861	1.00059e-25	1.88202e-24	237	268	210	56	120	186	143	57	279	26	136	206	0	1	0	1	0	1	0	1	2	1	0	1	1	2	0	0	1
467	Genetic Information Processing	Transcription	03000 Transcription factors	K04761	K04761 oxyR; LysR family transcriptional regulator, hydrogen peroxide-inducible genes activator	3.04178	0.10859	9.59369	8.49878e-22	1.2696e-20	657	1110	684	166	365	456	407	273	884	99	409	619	4	18	9	22	31	30	21	24	23	26	17	26	15	31	38	30	35
468	Genetic Information Processing	Transcription	03000 Transcription factors	K05596	K05596 iciA; LysR family transcriptional regulator, chromosome initiation inhibitor	5.79861	0.728748	5.21251	1.86305e-07	1.00775e-06	83	180	29	14	22	24	15	7	64	4	34	52	0	1	0	0	0	1	0	0	0	1	0	0	0	0	0	1	0
469	Genetic Information Processing	Transcription	03000 Transcription factors	K05798	K05798 leuO; LysR family transcriptional regulator, transcriptional activator for leuABCD operon	-0.675927	1.30292	0	1	NA	0	0	0	0	1	0	0	1	2	0	0	0	0	0	0	0	0	0	0	0	0	1	0	1	0	0	1	1	0
470	Genetic Information Processing	Transcription	03000 Transcription factors	K05817	K05817 hcaR; LysR family transcriptional regulator, hca operon transcriptional activator	4.68409	1.15131	2.33134	0.0197355	NA	4	11	5	1	0	3	2	0	8	0	4	7	0	0	0	0	0	0	0	0	0	0	0	0	0	0	0	0	0
471	Genetic Information Processing	Transcription	03000 Transcription factors	K07592	K07592 tdcA; LysR family transcriptional regulator, tdc operon transcriptional activator	2.03201	1.51279	0.0211591	0.983119	NA	0	0	1	0	1	0	0	0	1	1	0	1	0	0	0	0	0	0	0	0	0	0	0	0	0	0	0	0	0
472	Genetic Information Processing	Transcription	03000 Transcription factors	K09681	K09681 gltC; LysR family transcriptional regulator, transcription activator of glutamate synthase operon	1.17055	1.98977	0	1	NA	0	2	0	0	0	0	0	0	2	0	0	1	0	0	0	0	0	0	0	0	0	0	0	0	0	0	0	0	0
473	Genetic Information Processing	Transcription	03000 Transcription factors	K10918	K10918 aphB; LysR family transcriptional regulator, transcriptional activator AphB	3.78358	1.25425	1.42203	0.155018	NA	1	9	2	0	0	1	2	0	0	2	1	3	0	0	0	0	0	0	0	0	0	0	0	0	0	0	0	0	0
474	Genetic Information Processing	Transcription	03000 Transcription factors	K11921	K11921 cynR; LysR family transcriptional regulator, cyn operon transcriptional activator	3.37305	1.01961	1.34663	0.178099	NA	3	8	6	1	0	2	4	1	7	0	8	7	0	0	0	0	0	0	0	0	0	2	0	0	0	0	0	0	0
475	Genetic Information Processing	Transcription	03000 Transcription factors	K13634	K13634 cysB; LysR family transcriptional regulator, cys regulon transcriptional activator	-1.32411	0.289414	0	1	1	9	7	30	6	14	13	5	12	14	0	6	34	0	12	8	12	15	24	20	13	10	7	17	10	11	17	21	8	8
476	Genetic Information Processing	Transcription	03000 Transcription factors	K13635	K13635 cbl; LysR family transcriptional regulator, cys regulon transcriptional activator	-1.25391	1.05441	0	1	NA	0	1	0	1	0	0	1	0	1	0	0	1	0	0	0	2	1	2	1	0	0	0	0	0	0	0	0	1	0
477	Genetic Information Processing	Transcription	03000 Transcription factors	K13636	K13636 dsdC; LysR family transcriptional regulator, D-serine deaminase activator	3.09332	1.07377	1.01821	0.308579	NA	1	0	0	2	7	3	3	1	10	0	4	4	0	0	0	0	0	0	0	0	1	0	1	0	0	0	0	0	0
478	Genetic Information Processing	Transcription	03000 Transcription factors	K13794	K13794 tcuR; LysR family transcriptional regulator, regulatory protein for tcuABC	1.37048	1.94287	0	1	NA	0	0	0	0	0	1	0	0	2	0	0	2	0	0	0	0	0	0	0	0	0	0	0	0	0	0	0	0	0
479	Genetic Information Processing	Transcription	03000 Transcription factors	K14657	K14657 nodD; LysR family transcriptional regulator, nod-box dependent transcriptional activator	0.262777	2.14837	0	1	NA	0	1	0	0	0	0	0	0	1	0	0	0	0	0	0	0	0	0	0	0	0	0	0	0	0	0	0	0	0
480	Genetic Information Processing	Transcription	03000 Transcription factors	K16135	K16135 dmlR; LysR family transcriptional regulator, transcriptional activator for dmlA	4.27005	1.21979	1.86102	0.0627413	NA	5	4	3	1	4	1	0	0	12	0	0	4	0	0	0	0	0	0	0	0	0	0	0	0	0	0	0	0	0
481	Genetic Information Processing	Transcription	03000 Transcription factors	K17737	K17737 dhcR; LysR family transcriptional regulator, carnitine catabolism transcriptional activator	3.76552	1.33374	1.32373	0.185592	NA	0	1	2	0	1	0	3	7	0	0	1	2	0	0	0	0	0	0	0	0	0	0	0	0	0	0	0	0	0
482	Genetic Information Processing	Transcription	03000 Transcription factors	K16516	K16516 galR; LysR family transcriptional regulator, regulator for genes of the gallate degradation pathway	0.47776	1.83922	0	1	NA	0	3	0	0	0	0	0	0	0	0	1	0	0	0	0	0	0	0	0	0	1	0	0	0	0	0	0	0	0
483	Genetic Information Processing	Transcription	03000 Transcription factors	K17850	K17850 ampR; LysR family transcriptional regulator, regulator of gene expression of beta-lactamase	5.75983	1.07379	3.50147	0.000462702	0.00175496	6	31	10	6	14	11	23	1	12	1	16	22	0	0	0	0	0	0	0	0	0	0	0	0	0	1	0	0	0
484	Genetic Information Processing	Transcription	03000 Transcription factors	K18297	K18297 mexT; LysR family transcriptional regulator, mexEF-oprN operon transcriptional activator	4.15339	1.22643	1.75581	0.0791202	NA	3	2	1	2	1	0	1	0	2	0	9	4	0	0	0	0	0	0	0	0	0	0	0	0	0	0	0	0	0
485	Genetic Information Processing	Transcription	03000 Transcription factors	K02444	K02444 glpR; DeoR family transcriptional regulator, glycerol-3-phosphate regulon repressor	3.81907	0.25889	7.0264	2.11926e-12	1.67357e-11	220	349	216	41	82	168	116	31	296	16	182	203	4	4	0	4	4	3	7	6	2	7	0	6	1	3	13	2	2
486	Genetic Information Processing	Transcription	03000 Transcription factors	K02530	K02530 lacR; DeoR family transcriptional regulator, lactose phosphotransferase system repressor	0.582135	2.14203	0	1	NA	0	0	1	0	0	0	0	0	0	0	1	0	0	0	0	0	0	0	0	0	0	0	0	0	0	0	0	0	0
487	Genetic Information Processing	Transcription	03000 Transcription factors	K02436	K02436 gatR; DeoR family transcriptional regulator, galactitol utilization operon repressor	-2.23203	1.95591	-0.118631	0.905568	NA	0	0	0	0	0	0	0	0	0	0	0	0	0	0	0	0	0	0	0	0	1	0	0	0	1	0	0	0	0
488	Genetic Information Processing	Transcription	03000 Transcription factors	K02081	K02081 agaR; DeoR family transcriptional regulator, aga operon transcriptional repressor	1.69145	0.798759	0	1	1	2	0	4	0	3	5	5	1	3	1	8	11	0	0	0	0	0	3	0	2	2	0	0	0	0	0	0	0	0
489	Genetic Information Processing	Transcription	03000 Transcription factors	K03436	K03436 fruR2, fruR; DeoR family transcriptional regulator, fructose operon transcriptional repressor	2.02665	0.874661	0.0304669	0.975695	NA	0	3	2	2	0	1	7	1	4	1	4	4	0	0	0	0	1	0	0	0	0	0	1	0	0	0	0	1	1
490	Genetic Information Processing	Transcription	03000 Transcription factors	K03477	K03477 ulaR; DeoR family transcriptional regulator, ulaG and ulaABCDEF operon transcriptional repressor	5.49497	0.576907	6.05812	1.37719e-09	8.84911e-09	20	59	46	24	50	80	50	11	119	9	40	110	1	0	0	0	1	1	0	0	0	0	0	1	1	0	1	0	1
491	Genetic Information Processing	Transcription	03000 Transcription factors	K09012	K09012 sufR; DeoR family transcriptional regulator, suf operon transcriptional repressor	5.57368	0.396169	9.0206	1.87057e-19	2.41889e-18	114	191	108	28	92	127	177	90	138	18	91	141	0	1	0	5	1	1	0	0	1	1	2	0	2	0	0	0	1
492	Genetic Information Processing	Transcription	03000 Transcription factors	K02529	K02529 lacI, galR; LacI family transcriptional regulator	3.76243	0.0952718	18.499	2.10251e-76	3.95463e-74	1346	1966	1301	304	804	1013	1089	512	1931	198	841	1308	3	18	23	31	57	19	29	39	25	48	25	28	15	27	52	29	36
493	Genetic Information Processing	Transcription	03000 Transcription factors	K02525	K02525 kdgR; LacI family transcriptional regulator, kdg operon repressor	1.88041	1.71047	0	1	NA	0	0	0	0	1	0	2	1	1	0	0	0	0	0	0	0	0	0	0	0	0	0	0	0	0	0	0	0	0
494	Genetic Information Processing	Transcription	03000 Transcription factors	K05499	K05499 cytR; LacI family transcriptional regulator, repressor for deo operon, udp, cdd, tsx, nupC, and nupG	2.98383	0.379079	2.59533	0.00945009	0.0291173	51	51	37	17	20	24	79	8	44	3	19	56	2	0	0	0	1	1	6	2	3	1	2	1	0	1	3	3	1
495	Genetic Information Processing	Transcription	03000 Transcription factors	K03435	K03435 fruR1, fruR; LacI family transcriptional regulator, fructose operon transcriptional repressor	3.13151	0.503245	2.24844	0.0245484	0.0724544	18	37	21	5	9	21	5	7	32	6	10	13	1	0	1	0	1	0	1	2	1	4	0	0	0	0	0	0	0
496	Genetic Information Processing	Transcription	03000 Transcription factors	K03484	K03484 scrR; LacI family transcriptional regulator, sucrose operon repressor	4.09008	1.18836	1.75879	0.0786127	NA	1	3	0	1	2	2	5	4	2	0	1	2	0	0	0	0	0	0	0	0	0	0	0	0	0	0	0	0	0
497	Genetic Information Processing	Transcription	03000 Transcription factors	K03485	K03485 treR1, treR; LacI family transcriptional regulator, trehalose operon repressor	0.967838	1.82787	0	1	NA	4	0	0	0	0	0	0	0	2	0	0	0	0	0	0	0	0	0	0	0	0	0	0	0	0	0	0	1	0
498	Genetic Information Processing	Transcription	03000 Transcription factors	K03487	K03487 ascG; LacI family transcriptional regulator, asc operon repressor	0.150562	1.47943	0	1	NA	1	1	0	0	1	0	0	0	0	0	1	0	0	0	0	1	0	0	0	1	0	0	0	0	0	0	0	0	0
499	Genetic Information Processing	Transcription	03000 Transcription factors	K03604	K03604 purR; LacI family transcriptional regulator, purine nucleotide synthesis repressor	1.59513	1.26691	0	1	NA	1	1	3	0	0	4	0	1	1	0	1	0	0	0	0	0	2	0	0	0	0	0	0	0	0	0	0	0	0
500	Genetic Information Processing	Transcription	03000 Transcription factors	K06145	K06145 gntR; LacI family transcriptional regulator, gluconate utilization system Gnt-I transcriptional repressor	5.85115	0.247444	15.5637	1.28421e-54	9.00685e-53	500	1200	603	143	324	417	312	134	714	91	336	584	1	1	1	3	4	2	2	9	3	1	0	0	1	6	4	3	7
501	Genetic Information Processing	Transcription	03000 Transcription factors	K16136	K16136 malI; LacI family transcriptional regulator, maltose regulon regulatory protein	0.397307	2.14559	0	1	NA	1	0	0	0	0	0	0	0	1	0	0	0	0	0	0	0	0	0	0	0	0	0	0	0	0	0	0	0	0
502	Genetic Information Processing	Transcription	03000 Transcription factors	K17640	K17640 bxlR; LacI family transcriptional regulator, xylobiose transport system transcriptional regulator	2.82495	1.35285	0.609785	0.542004	NA	1	2	1	1	0	1	0	0	1	0	3	0	0	0	0	0	0	0	0	0	0	0	0	0	0	0	0	0	0
503	Genetic Information Processing	Transcription	03000 Transcription factors	K02103	K02103 araR; GntR family transcriptional regulator, arabinose operon transcriptional repressor	3.30549	1.31505	0.992732	0.320841	NA	1	2	6	0	0	2	0	1	4	0	1	0	0	0	0	0	0	0	0	0	0	0	0	0	0	0	0	0	0
504	Genetic Information Processing	Transcription	03000 Transcription factors	K03486	K03486 treR2, treR; GntR family transcriptional regulator, trehalose operon transcriptional repressor	1.06709	1.59815	0	1	NA	2	2	1	0	0	1	0	0	0	0	0	0	0	0	0	0	1	0	0	0	0	0	0	0	0	0	0	0	0
505	Genetic Information Processing	Transcription	03000 Transcription factors	K02043	K02043 phnF; GntR family transcriptional regulator, phosphonate transport system regulatory protein	5.73674	0.313998	11.9005	1.17594e-32	3.09938e-31	212	399	249	69	128	202	212	67	317	35	153	291	0	2	1	1	1	2	3	3	0	2	0	2	0	0	6	0	0
506	Genetic Information Processing	Transcription	03000 Transcription factors	K03710	K03710 K03710; GntR family transcriptional regulator	3.57772	0.203348	7.75873	8.57855e-15	8.0131e-14	296	515	282	64	147	349	192	63	495	34	284	343	3	8	6	3	16	10	9	9	3	10	5	10	5	4	19	9	3
507	Genetic Information Processing	Transcription	03000 Transcription factors	K05836	K05836 hutC; GntR family transcriptional regulator, histidine utilization repressor	3.45895	0.36265	4.02303	5.74551e-05	0.000245355	47	208	65	9	27	39	36	17	52	8	36	52	0	2	1	0	0	2	1	4	4	1	1	2	0	2	2	1	3
508	Genetic Information Processing	Transcription	03000 Transcription factors	K10711	K10711 frlR; GntR family transcriptional regulator, frlABCD operon transcriptional regulator	1.70291	1.86833	0	1	NA	0	0	0	0	0	0	1	2	0	0	0	1	0	0	0	0	0	0	0	0	0	0	0	0	0	0	0	0	0
509	Genetic Information Processing	Transcription	03000 Transcription factors	K11922	K11922 mngR, farR; GntR family transcriptional regulator, mannosyl-D-glycerate transport/metabolism system repressor	0.924908	2.03789	0	1	NA	0	0	0	0	0	1	1	0	1	0	0	0	0	0	0	0	0	0	0	0	0	0	0	0	0	0	0	0	0
510	Genetic Information Processing	Transcription	03000 Transcription factors	K03603	K03603 fadR; GntR family transcriptional regulator, negative regulator for fad regulon and positive regulator of fabA	2.61399	1.51291	0.405834	0.684865	NA	1	1	0	0	2	2	0	2	0	0	0	0	0	0	0	0	0	0	0	0	0	0	0	0	0	0	0	0	0
511	Genetic Information Processing	Transcription	03000 Transcription factors	K05799	K05799 pdhR; GntR family transcriptional regulator, transcriptional repressor for pyruvate dehydrogenase complex	5.29231	0.303702	10.8406	2.21044e-27	4.59638e-26	259	448	206	67	141	157	106	71	327	30	130	241	0	1	0	1	5	0	4	5	1	0	0	0	0	1	3	1	7
512	Genetic Information Processing	Transcription	03000 Transcription factors	K13637	K13637 uxuR; GntR family transcriptional regulator, uxuAB operon transcriptional repressor	2.52015	1.50026	0.346708	0.728811	NA	1	12	0	0	0	0	0	0	0	0	5	2	0	0	0	0	0	0	0	0	0	0	0	0	0	0	0	0	1
513	Genetic Information Processing	Transcription	03000 Transcription factors	K14348	K14348 lldR; GntR family transcriptional regulator, L-lactate dehydrogenase operon regulator	1.24688	1.57294	0	1	NA	0	2	1	0	0	0	2	1	0	0	0	0	0	0	0	0	0	0	0	0	0	1	0	0	0	0	0	0	0
514	Genetic Information Processing	Transcription	03000 Transcription factors	K00375	K00375 K00375; GntR family transcriptional regulator / MocR family aminotransferase	4.61889	0.140388	18.6546	1.15857e-77	2.52324e-75	826	1444	837	178	468	631	563	418	1208	123	578	845	1	6	5	14	18	7	15	18	10	5	5	8	12	14	17	4	18
515	Genetic Information Processing	Transcription	03000 Transcription factors	K07978	K07978 plmA; GntR family transcriptional regulator	-2.00189	0.155143	-0.0121682	0.990291	1	195	381	237	68	166	166	294	173	255	26	166	220	173	256	466	253	378	244	335	307	185	361	279	342	167	361	220	360	342
516	Genetic Information Processing	Transcription	03000 Transcription factors	K07979	K07979 ytrA; GntR family transcriptional regulator	2.59463	0.389598	1.52628	0.126941	0.337584	26	20	31	6	12	12	33	17	34	1	15	33	1	2	1	3	0	1	1	0	4	1	2	1	0	0	1	2	1
517	Genetic Information Processing	Transcription	03000 Transcription factors	K11475	K11475 vanR; GntR family transcriptional regulator, vanillate catabolism transcriptional regulator	3.90725	0.977574	1.951	0.0510568	0.145006	8	7	8	4	2	1	2	2	9	1	5	15	0	0	0	1	1	0	0	0	0	0	0	0	0	0	0	0	0
518	Genetic Information Processing	Transcription	03000 Transcription factors	K13654	K13654 mcbR; GntR family transcriptional regulator, colanic acid and biofilm gene transcriptional regulator	0.464217	2.14425	0	1	NA	0	0	0	0	0	1	0	0	1	0	0	0	0	0	0	0	0	0	0	0	0	0	0	0	0	0	0	0	0
519	Genetic Information Processing	Transcription	03000 Transcription factors	K15735	K15735 csiR; GntR family transcriptional regulator, carbon starvation induced regulator	0.557633	2.14248	0	1	NA	1	0	0	0	0	1	0	0	0	0	0	0	0	0	0	0	0	0	0	0	0	0	0	0	0	0	0	0	0
520	Genetic Information Processing	Transcription	03000 Transcription factors	K02167	K02167 betI; TetR/AcrR family transcriptional regulator, transcriptional repressor of bet genes	6.59541	0.632223	7.26866	3.63077e-13	3.04132e-12	114	179	83	28	68	79	34	24	195	18	72	115	0	0	0	0	0	0	0	0	0	2	0	0	0	0	2	1	0
521	Genetic Information Processing	Transcription	03000 Transcription factors	K03577	K03577 acrR, smeT; TetR/AcrR family transcriptional regulator, acrAB operon repressor	1.03668	1.27074	0	1	NA	2	2	0	0	1	1	0	0	2	0	0	1	0	0	0	1	0	0	0	0	0	1	0	0	0	0	0	0	0
522	Genetic Information Processing	Transcription	03000 Transcription factors	K18136	K18136 acrR; TetR/AcrR family transcriptional regulator, multidrug resistance operon repressor	1.78296	1.85647	0	1	NA	0	2	0	0	0	0	0	0	3	0	2	0	0	0	0	0	0	0	0	0	0	0	0	0	0	0	0	0	0
523	Genetic Information Processing	Transcription	03000 Transcription factors	K05501	K05501 slmA, ttk; TetR/AcrR family transcriptional regulator	-3.13872	0.364693	-3.1224	0.00179383	0.00614475	3	0	7	1	2	3	1	0	7	1	0	8	1	4	8	10	10	6	11	8	3	9	9	9	5	19	25	14	12
524	Genetic Information Processing	Transcription	03000 Transcription factors	K09017	K09017 rutR; TetR/AcrR family transcriptional regulator	2.39329	0.282653	1.39142	0.164097	0.428143	104	194	74	22	51	84	27	16	147	20	72	89	3	1	3	2	6	0	5	11	6	6	5	8	3	3	18	8	2
525	Genetic Information Processing	Transcription	03000 Transcription factors	K10913	K10913 hapR; TetR/AcrR family transcriptional regulator, hemagglutinin/protease regulatory protein	0.65151	2.1408	0	1	NA	1	0	0	0	1	0	0	0	0	0	0	0	0	0	0	0	0	0	0	0	0	0	0	0	0	0	0	0	0
526	Genetic Information Processing	Transcription	03000 Transcription factors	K13770	K13770 ysiA, fadR; TetR/AcrR family transcriptional regulator, fatty acid metabolism regulator protein	-0.522977	0.730893	0	1	1	0	0	4	3	0	1	4	1	2	0	2	0	1	1	0	2	0	1	4	0	1	1	0	2	0	0	0	1	1
527	Genetic Information Processing	Transcription	03000 Transcription factors	K16137	K16137 nemR; TetR/AcrR family transcriptional regulator, transcriptional repressor for nem operon	5.8712	0.303625	12.7499	3.12033e-37	1.08504e-35	255	434	312	64	141	295	265	185	340	40	191	291	0	2	1	0	1	0	1	1	2	9	0	3	0	2	0	1	3
528	Genetic Information Processing	Transcription	03000 Transcription factors	K18301	K18301 mexL; TetR/AcrR family transcriptional regulator, mexJK operon transcriptional repressor	3.3589	1.14992	1.18173	0.237312	NA	2	3	2	1	1	0	1	3	3	2	3	2	0	0	0	0	0	0	0	0	0	0	0	0	0	0	0	0	1
529	Genetic Information Processing	Transcription	03000 Transcription factors	K18135	K18135 nalD; TetR/AcrR family transcriptional regulator, repressor of the mexAB-oprM multidrug resistance operon	0.812261	2.13794	0	1	NA	0	0	0	0	1	0	0	0	2	0	0	0	0	0	0	0	0	0	0	0	0	0	0	0	0	0	0	0	0
530	Genetic Information Processing	Transcription	03000 Transcription factors	K03718	K03718 asnC; Lrp/AsnC family transcriptional regulator, regulator for asnA, asnC and gidA	2.59618	0.205598	2.89975	0.00373458	0.012293	143	164	149	31	101	106	176	128	150	26	61	154	2	8	4	9	8	2	13	7	5	12	8	8	5	17	13	7	6
531	Genetic Information Processing	Transcription	03000 Transcription factors	K03719	K03719 lrp; Lrp/AsnC family transcriptional regulator, leucine-responsive regulatory protein	3.20888	0.150053	8.05636	7.85978e-16	8.01078e-15	464	499	335	82	189	199	306	118	528	55	214	338	1	17	10	11	19	6	18	19	10	14	10	12	7	7	17	6	9
532	Genetic Information Processing	Transcription	03000 Transcription factors	K15782	K15782 doeX; Lrp/AsnC family transcriptional regulator, regulator of ectoine-degradation genes	4.01664	1.2097	1.66706	0.0955022	NA	4	17	3	3	3	1	1	0	0	0	11	1	0	0	0	0	0	0	0	0	0	0	0	0	0	0	1	0	0
533	Genetic Information Processing	Transcription	03000 Transcription factors	K05800	K05800 ybaO; Lrp/AsnC family transcriptional regulator	3.35787	0.175428	7.74031	9.91748e-15	9.22214e-14	418	704	326	88	238	318	199	96	565	52	246	379	0	14	4	8	20	7	16	21	13	11	7	6	6	12	26	7	9
534	Genetic Information Processing	Transcription	03000 Transcription factors	K03556	K03556 malT; LuxR family transcriptional regulator, maltose regulon positive regulatory protein	9.81272	1.00701	7.75836	8.60316e-15	8.01799e-14	308	510	353	89	45	299	473	86	430	23	195	342	0	0	0	0	0	0	0	1	0	0	0	0	0	0	0	0	0
535	Genetic Information Processing	Transcription	03000 Transcription factors	K04333	K04333 csgD; LuxR family transcriptional regulator, csgAB operon transcriptional regulatory protein	1.02131	2.13436	0	1	NA	1	4	0	0	0	0	0	0	0	0	0	0	0	0	0	0	0	0	0	0	0	0	0	0	0	0	0	0	0
536	Genetic Information Processing	Transcription	03000 Transcription factors	K07782	K07782 sdiA; LuxR family transcriptional regulator	9.35024	1.06015	6.93319	4.11464e-12	3.16476e-11	175	255	64	59	86	87	64	25	142	20	73	108	0	0	0	0	0	0	0	0	0	0	0	0	0	0	0	0	0
537	Genetic Information Processing	Transcription	03000 Transcription factors	K18098	K18098 bjaR1; LuxR family transcriptional regulator, quorum sensing-dependent transcriptional regulator	2.2287	1.54123	0.148388	0.882037	NA	0	0	0	1	0	0	1	1	2	0	0	1	0	0	0	0	0	0	0	0	0	0	0	0	0	0	0	0	0
538	Genetic Information Processing	Transcription	03000 Transcription factors	K06075	K06075 slyA; MarR family transcriptional regulator, transcriptional regulator for hemolysin	1.03641	1.02239	0	1	NA	2	0	1	0	1	0	1	5	2	0	4	2	0	0	0	0	0	0	0	0	0	2	0	0	0	0	4	0	0
539	Genetic Information Processing	Transcription	03000 Transcription factors	K15973	K15973 mhqR; MarR family transcriptional regulator, 2-MHQ and catechol-resistance regulon repressor	0.492806	0.790281	0	1	NA	7	2	1	0	1	0	1	5	5	0	1	1	0	0	1	2	0	2	0	0	0	0	0	1	2	0	0	1	0
540	Genetic Information Processing	Transcription	03000 Transcription factors	K08365	K08365 merR; MerR family transcriptional regulator, mercuric resistance operon regulatory protein	0.67983	0.914867	0	1	NA	2	3	1	1	0	0	3	0	1	1	1	3	0	1	0	0	0	0	0	0	0	1	0	0	0	0	4	0	0
541	Genetic Information Processing	Transcription	03000 Transcription factors	K11923	K11923 cueR; MerR family transcriptional regulator, copper efflux regulator	-2.41584	1.25114	-0.332366	0.739613	NA	0	1	0	0	0	0	0	0	0	0	1	0	0	0	0	1	0	0	0	1	0	0	2	0	1	1	0	0	1
542	Genetic Information Processing	Transcription	03000 Transcription factors	K13638	K13638 zntR; MerR family transcriptional regulator, Zn(II)-responsive regulator of zntA	1.08086	1.34978	0	1	NA	0	0	1	0	1	3	0	1	2	0	0	0	0	0	0	0	0	0	0	0	0	0	1	0	0	0	1	0	0
543	Genetic Information Processing	Transcription	03000 Transcription factors	K13639	K13639 soxR; MerR family transcriptional regulator, redox-sensitive transcriptional activator SoxR	7.95976	0.862071	6.9133	4.73516e-12	3.60848e-11	91	184	124	23	84	114	77	41	199	20	109	144	0	0	0	0	0	0	0	0	0	0	0	0	0	0	0	0	2
544	Genetic Information Processing	Transcription	03000 Transcription factors	K13640	K13640 hspR; MerR family transcriptional regulator, heat shock protein HspR	-2.25935	0.585742	-0.442775	0.657928	1	6	0	5	2	1	0	10	1	0	0	2	1	1	8	1	4	0	1	1	7	5	8	1	4	3	2	9	3	25
545	Genetic Information Processing	Transcription	03000 Transcription factors	K03711	K03711 fur; Fur family transcriptional regulator, ferric uptake regulator	-0.205043	0.110097	0	1	1	984	1243	999	275	599	868	1087	698	1242	155	610	961	174	337	421	336	498	282	389	435	247	386	357	467	272	465	362	454	316
546	Genetic Information Processing	Transcription	03000 Transcription factors	K09823	K09823 zur; Fur family transcriptional regulator, zinc uptake regulator	-0.0318612	0.117574	0	1	1	178	309	172	37	101	195	92	66	282	32	190	228	9	69	49	74	80	46	65	74	37	59	65	72	57	83	87	56	59
547	Genetic Information Processing	Transcription	03000 Transcription factors	K09825	K09825 perR; Fur family transcriptional regulator, peroxide stress response regulator	3.19514	0.2339	5.10964	3.22777e-07	1.71457e-06	78	158	95	25	64	103	124	65	131	8	62	116	1	2	1	2	2	6	9	4	1	4	3	3	2	6	8	3	4
548	Genetic Information Processing	Transcription	03000 Transcription factors	K09826	K09826 irr; Fur family transcriptional regulator, iron response regulator	-0.29122	0.14453	0	1	1	131	260	109	28	70	91	57	35	191	17	82	140	9	50	31	56	68	32	39	50	17	45	49	63	60	50	82	31	44
549	Genetic Information Processing	Transcription	03000 Transcription factors	K13641	K13641 iclR; IclR family transcriptional regulator, acetate operon repressor	3.99397	0.278151	7.16866	7.57329e-13	6.16895e-12	151	293	140	35	83	72	64	30	241	18	116	164	0	0	2	5	7	3	2	3	2	3	0	4	1	2	7	3	1
550	Genetic Information Processing	Transcription	03000 Transcription factors	K02624	K02624 pcaR; IclR family transcriptional regulator, pca regulon regulatory protein	4.58207	0.865309	2.98399	0.00284519	0.00947178	19	23	9	8	1	6	12	2	8	1	38	17	0	0	0	0	0	1	0	1	0	0	0	1	0	0	0	0	0
551	Genetic Information Processing	Transcription	03000 Transcription factors	K05818	K05818 mhpR; IclR family transcriptional regulator, mhp operon transcriptional activator	3.45255	0.868074	1.6733	0.0942688	0.256803	2	15	4	0	6	6	4	8	14	1	2	6	0	1	1	0	0	0	0	0	0	0	0	0	0	0	1	0	0
552	Genetic Information Processing	Transcription	03000 Transcription factors	K10914	K10914 crp; CRP/FNR family transcriptional regulator, cyclic AMP receptor protein	1.41368	0.386929	0	1	1	8	15	26	6	6	11	9	6	16	0	16	29	0	0	0	1	3	1	4	2	1	1	1	0	3	3	3	2	5
553	Genetic Information Processing	Transcription	03000 Transcription factors	K01420	K01420 fnr; CRP/FNR family transcriptional regulator, anaerobic regulatory protein	-1.21458	0.131786	0	1	1	430	571	381	99	225	248	316	132	473	54	226	370	139	216	382	234	321	219	301	296	152	314	229	275	121	249	226	323	241
554	Genetic Information Processing	Transcription	03000 Transcription factors	K13642	K13642 ftrB; CRP/FNR family transcriptional regulator, transcriptional activator FtrB	6.52768	1.11025	4.07808	4.54092e-05	0.000195529	14	17	5	1	8	19	6	1	26	1	33	28	0	0	0	0	0	0	0	0	0	0	0	0	0	0	0	0	0
555	Genetic Information Processing	Transcription	03000 Transcription factors	K15861	K15861 fixK; CRP/FNR family transcriptional regulator, nitrogen fixation regulation protein	4.63262	1.16333	2.26301	0.0236348	NA	1	5	0	0	2	5	3	4	12	1	2	3	0	0	0	0	0	0	0	0	0	0	0	0	0	0	0	0	0
556	Genetic Information Processing	Transcription	03000 Transcription factors	K13643	K13643 iscR; Rrf2 family transcriptional regulator, iron-sulfur cluster assembly transcription factor	0.00203493	0.12839	0	1	1	171	316	147	45	134	124	65	56	233	26	106	171	15	62	43	55	55	42	42	54	25	48	49	51	51	55	95	46	65
557	Genetic Information Processing	Transcription	03000 Transcription factors	K13771	K13771 nsrR; Rrf2 family transcriptional regulator, nitric oxide-sensitive transcriptional repressor	3.6514	0.584244	2.82656	0.00470512	0.0152704	21	34	16	3	7	15	7	6	26	1	14	29	0	0	0	0	1	0	0	1	1	1	0	0	1	1	1	0	0
558	Genetic Information Processing	Transcription	03000 Transcription factors	K13772	K13772 rirA; Rrf2 family transcriptional regulator, iron-responsive regulator	5.25115	1.15339	2.81877	0.00482085	0.0156338	3	26	4	0	1	7	5	1	11	3	0	6	0	0	0	0	0	0	0	0	0	0	0	0	0	0	0	0	0
559	Genetic Information Processing	Transcription	03000 Transcription factors	K17472	K17472 cymR; Rrf2 family transcriptional regulator, cysteine metabolism repressor	-0.455518	2.14899	0	1	NA	0	0	0	0	0	0	1	0	0	0	0	0	0	0	0	0	0	0	0	0	0	0	0	0	0	0	1	0	0
560	Genetic Information Processing	Transcription	03000 Transcription factors	K03709	K03709 troR; DtxR family transcriptional regulator, Mn-dependent transcriptional regulator	2.25942	0.216018	1.20093	0.229779	0.585123	123	133	150	30	121	120	139	102	233	28	89	129	1	6	2	10	12	13	8	22	9	15	2	7	5	10	31	9	9
561	Genetic Information Processing	Transcription	03000 Transcription factors	K11924	K11924 mntR; DtxR family transcriptional regulator, manganese transport regulator	-1.48304	0.239513	0	1	1	16	18	14	1	7	15	17	8	28	3	3	15	6	15	12	25	28	7	11	7	3	9	14	11	7	17	25	7	17
562	Genetic Information Processing	Transcription	03000 Transcription factors	K07722	K07722 nikR; CopG family transcriptional regulator, nickel-responsive regulator	6.59055	1.08008	4.2502	2.13579e-05	9.4523e-05	17	24	18	8	13	3	10	8	26	2	3	24	0	0	0	0	0	0	0	0	0	0	0	0	0	0	0	0	0
563	Genetic Information Processing	Transcription	03000 Transcription factors	K10947	K10947 padR; PadR family transcriptional regulator, regulatory protein PadR	5.39889	0.606711	5.60215	2.11707e-08	1.22695e-07	47	62	46	11	53	34	64	43	43	3	22	49	0	0	0	1	0	1	0	0	0	0	0	0	0	0	3	1	0
564	Genetic Information Processing	Transcription	03000 Transcription factors	K03892	K03892 arsR; ArsR family transcriptional regulator	0.684906	0.126309	0	1	1	147	241	218	44	88	171	178	86	253	25	131	201	11	35	26	30	41	22	30	44	39	60	58	37	31	21	46	33	33
565	Genetic Information Processing	Transcription	03000 Transcription factors	K02171	K02171 blaI; BlaI family transcriptional regulator, penicillinase repressor	3.25535	1.27754	0.982626	0.325792	NA	2	0	3	0	0	1	1	1	1	0	3	2	0	0	0	0	0	0	0	0	0	0	0	0	0	0	0	0	0
566	Genetic Information Processing	Transcription	03000 Transcription factors	K03524	K03524 birA; BirA family transcriptional regulator, biotin operon repressor / biotin-[acetyl-CoA-carboxylase] ligase [EC:6.3.4.15]	-1.50058	0.116708	0	1	1	277	511	275	94	211	235	227	169	438	42	182	291	134	254	334	242	339	239	286	281	154	340	218	264	176	361	225	336	265
567	Genetic Information Processing	Transcription	03000 Transcription factors	K03557	K03557 fis; Fis family transcriptional regulator, factor for inversion stimulation protein	-2.73646	0.383471	-1.92051	0.0547937	0.154875	0	2	6	1	1	6	1	0	4	1	1	10	0	6	5	4	8	5	4	7	4	9	8	8	11	5	19	10	9
568	Genetic Information Processing	Transcription	03000 Transcription factors	K03720	K03720 trpR; TrpR family transcriptional regulator, trp operon repressor	-4.12706	1.5282	-1.39187	0.163961	NA	0	0	0	0	0	0	0	0	0	0	0	0	0	0	0	2	0	0	1	0	0	0	3	0	0	1	0	0	1
569	Genetic Information Processing	Transcription	03000 Transcription factors	K02688	K02688 prpR; transcriptional regulator, propionate catabolism operon regulatory protein	3.59624	0.770131	2.07269	0.0382011	0.110081	12	8	22	3	4	12	14	1	18	0	3	6	0	0	1	1	0	0	1	0	0	0	1	0	0	0	0	0	0
570	Genetic Information Processing	Transcription	03000 Transcription factors	K06211	K06211 nadR; HipB family transcriptional regulator, transcriptional repressor of NAD biosynthesis genes [EC:2.7.7.1 2.7.1.22]	2.01825	1.38444	0.0131788	0.989485	NA	0	0	0	0	1	1	3	2	1	0	0	1	0	0	0	0	0	0	0	0	0	0	0	0	0	1	0	0	0
571	Genetic Information Processing	Transcription	03000 Transcription factors	K15546	K15546 boxR, bzdR; XRE family transcriptional regulator, aerobic/anaerobic benzoate catabolism transcriptional regulator	2.23103	0.297808	0.775775	0.437882	1	26	102	41	7	34	57	14	12	46	8	45	54	0	4	2	5	4	2	5	3	0	4	3	3	1	6	3	1	5
572	Genetic Information Processing	Transcription	03000 Transcription factors	K07724	K07724 ner, nlp, sfsB; Ner family transcriptional regulator	2.45751	1.6511	0.277096	0.781707	NA	0	1	0	0	1	0	1	0	0	0	5	0	0	0	0	0	0	0	0	0	0	0	0	0	0	0	0	0	0
573	Genetic Information Processing	Transcription	03000 Transcription factors	K11925	K11925 sgrR; SgrR family transcriptional regulator	2.07668	1.81375	0.0422792	0.966276	NA	0	0	0	0	1	0	0	3	1	0	0	0	0	0	0	0	0	0	0	0	0	0	0	0	0	0	0	0	0
574	Genetic Information Processing	Transcription	03000 Transcription factors	K13655	K13655 mqsA; HTH-type transcriptional regulator / antitoxin for MqsR toxin	0.681986	2.14028	0	1	NA	0	0	0	0	0	1	0	0	0	0	1	0	0	0	0	0	0	0	0	0	0	0	0	0	0	0	0	0	0
575	Genetic Information Processing	Transcription	03000 Transcription factors	K14056	K14056 puuR; HTH-type transcriptional regulator, repressor for puuD	1.1045	1.9833	0	1	NA	1	1	0	0	0	0	0	1	0	0	0	0	0	0	0	0	0	0	0	0	0	0	0	0	0	0	0	0	0
576	Genetic Information Processing	Transcription	03000 Transcription factors	K15773	K15773 hipB; HTH-type transcriptional regulator, antitoxin HipB	3.67347	1.17407	1.42536	0.154054	NA	2	16	3	2	2	1	0	3	1	0	3	2	0	0	0	1	0	0	0	0	0	0	0	0	0	0	0	0	0
577	Genetic Information Processing	Transcription	03000 Transcription factors	K10941	K10941 flrA; sigma-54 specific transcriptional regulator, flagellar regulatory protein A	-1.14797	0.204224	0	1	1	36	26	82	20	13	30	17	28	39	2	31	36	6	27	21	36	42	33	28	34	18	23	25	30	11	32	44	14	39
578	Genetic Information Processing	Transcription	03000 Transcription factors	K02584	K02584 nifA; Nif-specific regulatory protein	1.77591	0.219352	0	1	1	93	99	165	32	54	90	105	27	104	7	41	68	1	7	5	5	13	10	11	9	2	17	11	4	5	7	22	4	9
579	Genetic Information Processing	Transcription	03000 Transcription factors	K02647	K02647 cdaR; carbohydrate diacid regulator	0.554992	2.14253	0	1	NA	1	0	0	0	0	0	1	0	0	0	0	0	0	0	0	0	0	0	0	0	0	0	0	0	0	0	0	0	0
580	Genetic Information Processing	Transcription	03000 Transcription factors	K06714	K06714 rocR; arginine utilization regulatory protein	2.83806	1.20675	0.694479	0.487382	NA	1	3	6	0	2	1	1	2	2	0	0	1	0	0	0	0	0	0	0	0	0	0	0	0	1	0	0	0	0
581	Genetic Information Processing	Transcription	03000 Transcription factors	K02019	K02019 modE; molybdate transport system regulatory protein	0.644679	0.406384	0	1	1	23	11	14	4	1	17	3	2	18	3	14	12	0	1	5	4	5	3	2	1	4	2	2	1	2	3	8	0	0
582	Genetic Information Processing	Transcription	03000 Transcription factors	K11908	K11908 vasH; sigma-54 specific transcriptional regulator	4.11636	1.17651	1.79885	0.072043	NA	1	3	4	0	4	4	1	2	4	1	0	1	0	0	0	0	0	0	0	0	0	0	0	0	0	0	0	0	0
583	Genetic Information Processing	Transcription	03000 Transcription factors	K11917	K11917 sfa3; sigma-54 specific transcriptional regulator	-0.455518	2.14899	0	1	NA	0	0	0	0	0	0	1	0	0	0	0	0	0	0	0	0	0	0	0	0	0	0	0	0	0	0	1	0	0
584	Genetic Information Processing	Transcription	03000 Transcription factors	K11914	K11914 sfa2; sigma-54 dependent transcriptional regulator	3.14807	1.19045	0.964401	0.334845	NA	3	0	7	1	1	3	1	0	3	1	1	1	0	0	0	0	0	0	0	0	0	1	0	0	0	0	0	0	0
585	Genetic Information Processing	Transcription	03000 Transcription factors	K12146	K12146 hyfR; hydrogenase-4 transcriptional activator	0.866637	1.35964	0	1	NA	0	1	2	0	0	1	0	0	1	0	0	3	0	0	0	0	1	0	0	0	0	0	0	0	0	1	0	0	0
586	Genetic Information Processing	Transcription	03000 Transcription factors	K12266	K12266 norR; anaerobic nitric oxide reductase transcription regulator	2.32805	0.612048	0.535993	0.591963	1	10	6	19	2	4	17	8	11	5	0	3	9	0	1	0	0	0	0	1	1	2	0	0	0	0	0	1	4	0
587	Genetic Information Processing	Transcription	03000 Transcription factors	K15836	K15836 fhlA; formate hydrogenlyase transcriptional activator	3.05115	1.01329	1.03736	0.29957	NA	2	2	6	2	3	2	4	1	2	0	4	5	0	0	0	0	0	0	0	0	0	1	0	0	0	0	1	0	0
588	Genetic Information Processing	Transcription	03000 Transcription factors	K01926	K01926 rex; redox-sensing transcriptional repressor	-1.59871	0.295146	0	1	1	20	11	21	5	1	12	25	6	6	0	7	5	3	19	6	15	11	3	11	14	9	10	20	16	6	12	24	8	18
589	Genetic Information Processing	Transcription	03000 Transcription factors	K17071	K17071 dcmR; transcriptional repressor of dcmA and dcmR	1.25517	1.96653	0	1	NA	0	0	1	0	0	0	2	0	0	0	0	1	0	0	0	0	0	0	0	0	0	0	0	0	0	0	0	0	0
590	Genetic Information Processing	Transcription	03000 Transcription factors	K07726	K07726 K07726; putative transcriptional regulator	6.59846	1.04442	4.40289	1.06817e-05	4.87331e-05	48	45	33	9	16	30	9	9	31	5	12	36	0	0	0	0	0	0	0	0	0	0	0	0	0	0	0	0	1
591	Genetic Information Processing	Transcription	03000 Transcription factors	K07727	K07727 K07727; putative transcriptional regulator	5.46481	0.438475	7.90196	2.74542e-15	2.65433e-14	72	163	104	20	51	98	113	82	145	15	63	74	0	1	1	0	0	0	0	0	1	0	3	0	2	0	1	2	1
592	Genetic Information Processing	Transcription	03000 Transcription factors	K07729	K07729 K07729; putative transcriptional regulator	1.06311	0.215321	0	1	1	46	50	94	14	30	38	71	23	69	10	41	74	1	9	7	6	5	3	8	10	8	6	3	12	8	16	17	11	18
593	Genetic Information Processing	Transcription	03000 Transcription factors	K03483	K03483 mtlR; mannitol operon transcriptional antiterminator	0.978032	2.02451	0	1	NA	1	0	1	0	0	0	0	0	0	0	1	0	0	0	0	0	0	0	0	0	0	0	0	0	0	0	0	0	0
594	Genetic Information Processing	Transcription	03000 Transcription factors	K05785	K05785 rfaH; transcriptional antiterminator RfaH	-0.769933	0.430807	0	1	1	3	2	11	2	3	6	1	0	7	1	5	6	2	2	0	5	2	0	2	6	1	2	3	4	1	1	9	3	2
595	Genetic Information Processing	Transcription	03000 Transcription factors	K03402	K03402 argR, ahrC; transcriptional regulator of arginine metabolism	-0.628044	0.379711	0	1	1	10	7	10	4	0	4	8	4	6	1	3	2	0	2	1	3	3	2	5	6	0	3	5	4	1	2	8	2	6
596	Genetic Information Processing	Transcription	03000 Transcription factors	K02565	K02565 nagC; N-acetylglucosamine repressor	0.853197	2.1372	0	1	NA	0	0	0	0	0	2	0	0	1	0	0	0	0	0	0	0	0	0	0	0	0	0	0	0	0	0	0	0	0
597	Genetic Information Processing	Transcription	03000 Transcription factors	K15545	K15545 mlc; transcriptional regulator of PTS gene	1.08181	1.70591	0	1	NA	2	0	3	0	0	1	0	0	0	0	0	0	0	0	0	0	0	0	0	1	0	0	0	0	0	0	0	0	0
598	Genetic Information Processing	Transcription	03000 Transcription factors	K03704	K03704 cspA; cold shock protein (beta-ribbon, CspA family)	0.184952	0.108162	0	1	1	313	467	294	110	218	263	210	109	511	59	227	372	24	117	56	88	94	77	80	107	51	105	99	103	101	108	172	87	66
599	Genetic Information Processing	Transcription	03000 Transcription factors	K03764	K03764 metJ; transcriptional repressor of met regulon (beta-ribbon, MetJ family)	1.40505	1.57952	0	1	NA	4	1	0	0	0	0	0	1	1	0	0	0	0	0	0	0	0	0	0	0	0	0	0	0	0	0	1	0	0
600	Genetic Information Processing	Transcription	03000 Transcription factors	K03705	K03705 hrcA; heat-inducible transcriptional repressor	2.0581	0.117195	0.495734	0.620082	1	703	1055	708	167	415	568	523	308	977	116	541	717	7	46	24	64	83	48	37	73	46	56	55	58	62	77	101	39	27
601	Genetic Information Processing	Transcription	03000 Transcription factors	K03707	K03707 tenA; thiaminase (transcriptional activator TenA) [EC:3.5.99.2]	-1.12926	0.145358	0	1	1	307	427	301	72	134	307	417	142	421	32	204	326	122	188	283	209	255	164	210	214	102	235	189	230	130	237	164	281	247
602	Genetic Information Processing	Transcription	03000 Transcription factors	K03721	K03721 tyrR; transcriptional regulator of aroF, aroG, tyrA and aromatic amino acid transport	2.2999	0.674394	0.444702	0.656535	1	7	4	12	1	8	6	2	15	5	2	4	4	0	0	0	3	0	0	0	0	2	1	0	0	0	0	3	0	0
603	Genetic Information Processing	Transcription	03000 Transcription factors	K03567	K03567 gcvR; glycine cleavage system transcriptional repressor	3.04835	0.945642	1.10861	0.267597	0.67314	1	0	7	5	2	5	2	6	2	0	8	3	0	0	0	0	0	0	0	0	1	1	0	0	0	0	0	1	0
604	Genetic Information Processing	Transcription	03000 Transcription factors	K02616	K02616 paaX; phenylacetic acid degradation operon negative regulatory protein	3.0331	0.483907	2.13491	0.0327683	0.0948881	12	44	26	6	15	16	26	8	38	0	26	19	0	0	0	0	3	0	1	2	0	0	0	0	2	0	7	0	0
605	Genetic Information Processing	Transcription	03000 Transcription factors	K03974	K03974 pspF; psp operon transcriptional activator	4.45385	0.315192	7.78525	6.95779e-15	6.55839e-14	80	128	150	27	59	131	72	47	216	13	129	165	1	0	1	2	1	1	4	5	3	2	0	1	1	0	3	2	2
606	Genetic Information Processing	Transcription	03000 Transcription factors	K03973	K03973 pspC; phage shock protein C	3.27111	0.456707	2.7832	0.0053825	0.0173735	18	20	27	6	11	25	13	16	49	5	19	20	0	0	0	0	1	0	3	1	0	2	1	0	1	0	2	2	0
607	Genetic Information Processing	Transcription	03000 Transcription factors	K06284^	K06284 abrB; transcriptional pleiotropic regulator of transition state genes	-6.77756	1.24389	-3.84082	0.000122622	0.000500403	0	0	0	0	0	0	0	0	0	0	0	0	0	2	1	2	7	1	2	2	1	2	4	1	7	5	6	4	2
608	Genetic Information Processing	Transcription	03000 Transcription factors	K05346	K05346 deoR; deoxyribonucleoside regulator	-2.2422	1.16085	-0.208636	0.834732	NA	0	1	1	0	0	0	0	0	0	0	0	2	1	0	0	0	0	0	0	3	1	0	0	0	0	2	0	0	3
609	Genetic Information Processing	Transcription	03000 Transcription factors	K11531	K11531 lsrR; lsr operon transcriptional repressor	-3.20549	1.66412	-0.7244	0.46882	NA	0	0	0	0	0	0	0	0	0	0	0	0	0	1	0	1	0	0	0	0	0	0	0	0	0	0	0	1	1
610	Genetic Information Processing	Transcription	03000 Transcription factors	K03497	K03497 parB, spo0J; chromosome partitioning protein, ParB family	1.66308	0.0859336	0	1	1	1539	2879	1789	479	1381	1637	1231	1118	2581	287	1520	1887	57	215	111	206	203	194	194	216	128	182	219	208	143	248	332	170	215
611	Genetic Information Processing	Transcription	03000 Transcription factors	K05880	K05880 dhaR; transcriptional activator for dhaKLM operon	1.45782	2.04863	0	1	NA	0	0	0	0	1	0	0	2	0	0	0	0	0	0	0	0	0	0	0	0	0	0	0	0	0	0	0	0	0
612	Genetic Information Processing	Transcription	03000 Transcription factors	K06140	K06140 rnk; regulator of nucleoside diphosphate kinase	3.07159	1.48315	0.722507	0.469983	NA	6	0	0	0	0	2	3	1	0	0	1	0	0	0	0	0	0	0	0	0	0	0	0	0	0	0	0	0	0
613	Genetic Information Processing	Transcription	03000 Transcription factors	K02825	K02825 pyrR; pyrimidine operon attenuation protein / uracil phosphoribosyltransferase [EC:2.4.2.9]	-1.15244	0.142375	0	1	1	299	327	240	69	216	204	342	211	286	43	148	243	106	164	258	223	220	165	231	210	120	225	182	205	137	236	167	221	179
614	Genetic Information Processing	Transcription	03000 Transcription factors	K07733	K07733 alpA; prophage regulatory protein	-0.090744	0.281662	0	1	1	15	25	10	6	8	20	9	10	31	9	19	23	1	5	3	11	7	5	14	10	6	21	7	5	1	4	7	5	5
615	Genetic Information Processing	Transcription	03000 Transcription factors	K07734	K07734 paiB; transcriptional regulator	3.78239	0.236274	7.54373	4.56705e-14	4.07294e-13	210	332	193	45	70	107	189	43	233	23	122	202	1	4	5	3	7	2	7	4	9	7	3	2	0	2	8	1	1
616	Genetic Information Processing	Transcription	03000 Transcription factors	K07735	K07735 algH; putative transcriptional regulator	1.07784	0.106851	0	1	1	236	378	280	59	174	177	153	93	359	36	171	235	4	37	14	44	54	20	34	63	22	42	37	47	21	55	47	31	37
617	Genetic Information Processing	Transcription	03000 Transcription factors	K06204	K06204 dksA; DnaK suppressor protein	-0.102659	0.111807	0	1	1	278	399	283	75	174	228	145	80	400	55	217	305	25	110	60	122	112	55	79	88	69	91	113	106	101	100	158	82	79
618	Genetic Information Processing	Transcription	03000 Transcription factors	K07736	K07736 K07736; CarD family transcriptional regulator	-0.175595	0.0961976	0	1	1	327	455	363	93	171	250	201	109	432	55	238	298	27	130	68	136	163	82	85	103	67	123	132	127	96	139	218	84	95
619	Genetic Information Processing	Transcription	03000 Transcription factors	K07738	K07738 nrdR; transcriptional repressor NrdR	-1.25531	0.089224	0	1	1	369	569	379	70	212	255	279	97	489	54	195	411	79	296	279	229	350	187	253	293	155	294	252	246	170	294	300	298	240
620	Genetic Information Processing	Transcription	03000 Transcription factors	K09684	K09684 pucR; purine catabolism regulatory protein	2.32757	1.78198	0.183822	0.854153	NA	16	0	2	0	0	1	6	0	0	0	0	0	0	0	0	0	0	0	0	0	0	0	0	0	0	0	0	0	0
621	Genetic Information Processing	Transcription	03000 Transcription factors	K14414	K14414 rtcR; transcriptional regulatory protein RtcR	5.64976	0.418564	8.71971	2.78913e-18	3.29755e-17	87	304	224	30	101	108	140	51	145	24	48	115	0	0	0	0	0	2	3	0	0	3	2	0	0	0	3	1	0
622	Genetic Information Processing	Translation	03029 Mitochondrial biogenesis	K03878	K03878 ND1; NADH-ubiquinone oxidoreductase chain 1 [EC:1.6.5.3]	3.1631	1.04596	1.11199	0.266141	NA	1	3	5	3	8	2	0	3	7	0	2	1	0	0	1	0	0	0	0	0	0	0	0	0	0	0	0	0	1
623	Genetic Information Processing	Translation	03029 Mitochondrial biogenesis	K03879	K03879 ND2; NADH-ubiquinone oxidoreductase chain 2 [EC:1.6.5.3]	1.24341	1.41891	0	1	NA	0	0	0	3	1	0	0	0	1	0	1	0	0	0	0	0	0	1	0	0	0	0	0	0	0	1	0	0	0
624	Genetic Information Processing	Translation	03029 Mitochondrial biogenesis	K03880	K03880 ND3; NADH-ubiquinone oxidoreductase chain 3 [EC:1.6.5.3]	-3.09045	1.68224	-0.648211	0.516849	NA	0	0	0	0	0	0	0	0	0	0	0	0	0	1	0	0	1	0	0	0	0	0	0	0	0	0	1	0	1
625	Genetic Information Processing	Translation	03029 Mitochondrial biogenesis	K03881	K03881 ND4; NADH-ubiquinone oxidoreductase chain 4 [EC:1.6.5.3]	3.2162	1.22621	0.991839	0.321276	NA	1	1	1	0	7	4	1	0	2	1	3	0	0	0	0	0	0	0	0	0	1	0	0	0	0	0	0	0	0
626	Genetic Information Processing	Translation	03029 Mitochondrial biogenesis	K03883	K03883 ND5; NADH-ubiquinone oxidoreductase chain 5 [EC:1.6.5.3]	2.23441	0.965449	0.242798	0.808162	NA	0	6	2	0	2	3	2	1	12	0	1	3	0	0	0	0	1	0	0	1	0	0	0	0	0	0	0	1	0
627	Genetic Information Processing	Translation	03029 Mitochondrial biogenesis	K03884	K03884 ND6; NADH-ubiquinone oxidoreductase chain 6 [EC:1.6.5.3]	-0.877163	1.46098	0	1	NA	0	0	0	0	1	0	0	0	0	1	0	0	0	1	0	0	0	0	0	0	0	0	0	0	0	0	0	1	1
628	Genetic Information Processing	Translation	03029 Mitochondrial biogenesis	K00412	K00412 CYTB, petB; ubiquinol-cytochrome c reductase cytochrome b subunit	-0.598189	0.103489	0	1	1	683	1155	690	209	404	570	285	242	1083	113	512	700	109	356	203	372	387	349	336	453	221	259	290	333	269	320	494	281	373
629	Genetic Information Processing	Translation	03029 Mitochondrial biogenesis	K02256	K02256 COX1; cytochrome c oxidase subunit 1 [EC:1.9.3.1]	4.23924	0.801125	2.79512	0.005188	0.0167718	5	14	7	23	10	12	3	6	18	3	6	6	0	0	0	1	1	1	1	0	0	0	0	0	0	0	0	0	0
630	Genetic Information Processing	Translation	03029 Mitochondrial biogenesis	K02261	K02261 COX2; cytochrome c oxidase subunit 2	1.86624	1.71565	0	1	NA	0	1	0	0	0	0	2	0	3	0	0	1	0	0	0	0	0	0	0	0	0	0	0	0	0	0	0	0	0
631	Genetic Information Processing	Translation	03029 Mitochondrial biogenesis	K02262	K02262 COX3; cytochrome c oxidase subunit 3	2.15432	1.27986	0.120575	0.904027	NA	0	1	1	0	0	3	1	1	1	0	1	2	0	0	0	0	0	0	0	0	0	0	0	1	0	0	0	0	0
632	Genetic Information Processing	Translation	03029 Mitochondrial biogenesis	K02126	K02126 ATPeF0A, MTATP6, ATP6; F-type H+-transporting ATPase subunit a	1.75763	1.87305	0	1	NA	0	0	1	0	0	4	0	0	1	0	0	0	0	0	0	0	0	0	0	0	0	0	0	0	0	0	0	0	0
633	Genetic Information Processing	Translation	03029 Mitochondrial biogenesis	K10908	K10908 POLRMT, RPO41; DNA-directed RNA polymerase, mitochondrial [EC:2.7.7.6]	-1.19131	0.468018	0	1	1	3	32	5	1	2	1	0	1	11	0	11	5	0	6	2	6	3	2	2	12	5	8	9	3	1	1	6	10	2
634	Genetic Information Processing	Translation	03029 Mitochondrial biogenesis	K02519	K02519 infB, MTIF2; translation initiation factor IF-2	-1.01821	0.0879601	0	1	1	2542	3418	2581	603	1730	2041	2018	1199	3232	364	1611	2427	732	1421	1878	1459	1817	1300	1722	1737	982	1677	1468	1624	1004	1802	1732	1767	1509
635	Genetic Information Processing	Translation	03029 Mitochondrial biogenesis	K02520	K02520 infC, MTIF3; translation initiation factor IF-3	-0.718214	0.0896335	0	1	1	599	885	680	148	412	546	592	336	922	97	412	642	155	331	373	304	423	270	326	367	184	392	288	338	226	369	358	367	456
636	Genetic Information Processing	Translation	03029 Mitochondrial biogenesis	K02357	K02357 tsf, TSFM; elongation factor Ts	-0.489914	0.0864335	0	1	1	774	1223	891	209	655	727	707	498	1138	135	622	863	159	354	455	391	445	298	392	437	251	394	404	392	313	459	443	462	400
637	Genetic Information Processing	Translation	03029 Mitochondrial biogenesis	K02358	K02358 tuf, TUFM; elongation factor Tu	0.1458	0.0865644	0	1	1	1930	2757	2345	529	1370	1673	1448	917	2867	301	1327	2031	260	498	681	542	693	515	689	600	422	568	543	635	307	612	755	562	508
638	Genetic Information Processing	Translation	03029 Mitochondrial biogenesis	K02355	K02355 fusA, GFM, EFG; elongation factor G	-0.0663564	0.0802513	0	1	1	3573	5040	3904	899	2694	3071	3684	1943	4677	517	2429	3711	480	1135	1423	1119	1458	1007	1430	1441	889	1229	1172	1281	771	1382	1646	1326	1287
639	Genetic Information Processing	Translation	03029 Mitochondrial biogenesis	K08683	K08683 HSD17B10; 3-hydroxyacyl-CoA dehydrogenase / 3-hydroxy-2-methylbutyryl-CoA dehydrogenase [EC:1.1.1.35 1.1.1.178]	2.84669	1.3386	0.632517	0.527049	NA	2	0	2	0	0	1	0	1	2	0	1	2	0	0	0	0	0	0	0	0	0	0	0	0	0	0	0	0	0
640	Genetic Information Processing	Translation	03029 Mitochondrial biogenesis	K17662	K17662 CBP3, UQCC; cytochrome b pre-mRNA-processing protein 3	-0.760222	0.251615	0	1	1	16	47	13	6	5	9	28	4	23	2	14	23	5	11	7	12	19	6	4	3	8	14	9	10	12	14	20	6	8
641	Genetic Information Processing	Translation	03029 Mitochondrial biogenesis	K17675	K17675 SUPV3L1, SUV3; ATP-dependent RNA helicase SUPV3L1/SUV3 [EC:3.6.4.13]	0.0638426	0.127007	0	1	1	1128	1942	1199	326	670	876	544	256	1691	218	843	1276	99	466	213	436	549	315	275	289	155	302	365	367	348	395	533	218	389
642	Genetic Information Processing	Translation	03029 Mitochondrial biogenesis	K02911	K02911 RP-L32, MRPL32, rpmF; large subunit ribosomal protein L32	-1.62061	0.0909948	0	1	1	105	138	93	31	63	87	63	52	120	16	81	91	34	89	102	105	130	78	93	103	62	117	87	114	82	108	115	93	79
643	Genetic Information Processing	Translation	03029 Mitochondrial biogenesis	K02990	K02990 RP-S6, MRPS6, rpsF; small subunit ribosomal protein S6	-1.21896	0.11114	0	1	1	298	417	303	90	192	257	195	179	375	48	194	316	83	197	303	232	230	191	229	243	156	255	206	247	128	237	252	288	179
644	Genetic Information Processing	Translation	03029 Mitochondrial biogenesis	K02959	K02959 RP-S16, MRPS16, rpsP; small subunit ribosomal protein S16	-0.923402	0.0798939	0	1	1	356	476	358	97	262	264	298	167	526	53	234	349	68	197	245	212	226	173	249	258	153	243	225	215	139	226	286	238	197
645	Genetic Information Processing	Translation	03029 Mitochondrial biogenesis	K01866	K01866 YARS, tyrS; tyrosyl-tRNA synthetase [EC:6.1.1.1]	-0.72727	0.0836752	0	1	1	1193	1829	1287	329	840	943	1105	621	1490	188	729	1143	295	596	755	651	787	531	704	714	379	747	563	648	405	769	683	614	633
646	Genetic Information Processing	Translation	03029 Mitochondrial biogenesis	K01869	K01869 LARS, leuS; leucyl-tRNA synthetase [EC:6.1.1.4]	-0.77299	0.079936	0	1	1	2550	3674	2665	663	1780	2082	2402	1304	3489	386	1604	2567	638	1423	1658	1404	1763	1156	1351	1514	830	1523	1343	1430	912	1581	1636	1454	1463
647	Genetic Information Processing	Translation	03029 Mitochondrial biogenesis	K01876	K01876 DARS, aspS; aspartyl-tRNA synthetase [EC:6.1.1.12]	-0.789752	0.0811385	0	1	1	1874	2778	2117	441	1408	1582	1661	898	2411	267	1132	1832	446	972	1224	1032	1240	865	1070	1060	679	1132	1018	1020	694	1196	1133	1111	963
648	Genetic Information Processing	Translation	03029 Mitochondrial biogenesis	K01880	K01880 GARS, glyS1; glycyl-tRNA synthetase [EC:6.1.1.14]	-0.251726	0.129426	0	1	1	434	413	521	82	379	349	508	316	496	66	196	369	47	137	128	172	169	160	186	192	138	179	150	173	111	233	291	124	226
649	Genetic Information Processing	Translation	03029 Mitochondrial biogenesis	K01887	K01887 RARS, argS; arginyl-tRNA synthetase [EC:6.1.1.19]	-0.735659	0.0871107	0	1	1	1566	2329	1668	419	1153	1269	1328	808	2226	223	1024	1534	416	795	970	924	1090	627	814	886	508	922	785	812	556	1000	881	907	882
650	Genetic Information Processing	Translation	03029 Mitochondrial biogenesis	K02433	K02433 gatA, QRSL1; aspartyl-tRNA(Asn)/glutamyl-tRNA(Gln) amidotransferase subunit A [EC:6.3.5.6 6.3.5.7]	-0.259304	0.0670671	0	1	1	2149	3131	2276	572	1328	1903	2185	952	2864	302	1588	2459	359	778	875	825	1022	741	845	891	538	885	803	872	605	972	1088	896	854
651	Genetic Information Processing	Translation	03029 Mitochondrial biogenesis	K02434	K02434 gatB, PET112; aspartyl-tRNA(Asn)/glutamyl-tRNA(Gln) amidotransferase subunit B [EC:6.3.5.6 6.3.5.7]	-0.848523	0.0754685	0	1	1	1359	2013	1482	348	1003	1158	1199	555	1813	224	903	1332	312	764	910	729	1003	695	826	818	486	882	690	805	572	994	827	833	803
652	Genetic Information Processing	Translation	03029 Mitochondrial biogenesis	K02435	K02435 gatC, GATC; aspartyl-tRNA(Asn)/glutamyl-tRNA(Gln) amidotransferase subunit C [EC:6.3.5.6 6.3.5.7]	-1.43985	0.113711	0	1	1	186	224	134	39	106	121	134	75	255	21	119	174	57	116	163	183	176	108	118	153	68	187	127	129	114	176	139	175	109
653	Genetic Information Processing	Translation	03029 Mitochondrial biogenesis	K01173	K01173 ENDOG; endonuclease G, mitochondrial	5.19725	0.266517	11.9964	3.70989e-33	1.02344e-31	281	453	341	100	252	255	414	341	347	64	245	300	3	4	3	0	2	3	5	6	0	0	7	2	2	2	2	5	8
654	Genetic Information Processing	Translation	03029 Mitochondrial biogenesis	K17677	K17677 IRC3; ATP-dependent helicase IRC3 [EC:3.6.4.-]	2.71398	0.182587	3.91034	9.21658e-05	0.000384071	436	669	342	111	258	369	532	350	545	45	138	413	5	31	18	29	20	25	20	40	15	24	20	23	11	20	23	22	7
655	Genetic Information Processing	Translation	03029 Mitochondrial biogenesis	K17680	K17680 PEO1; twinkle protein [EC:3.6.4.12]	-2.1739	0.320037	-0.543385	0.586865	1	20	29	17	1	13	9	13	3	21	2	7	11	6	36	6	22	11	16	25	80	9	29	24	14	10	5	16	28	6
656	Genetic Information Processing	Translation	03029 Mitochondrial biogenesis	K15255	K15255 PIF1; ATP-dependent DNA helicase PIF1 [EC:3.6.4.12]	0.415239	1.71699	0	1	NA	0	0	0	0	0	0	0	0	0	1	1	0	0	0	0	0	0	0	0	0	1	0	0	0	0	0	0	0	0
657	Genetic Information Processing	Translation	03029 Mitochondrial biogenesis	K03111	K03111 ssb; single-strand DNA-binding protein	-0.29372	0.0873201	0	1	1	556	712	562	136	372	392	452	335	682	80	328	540	90	212	226	207	229	156	222	235	149	231	206	218	127	269	269	237	179
658	Genetic Information Processing	Translation	03029 Mitochondrial biogenesis	K03283	K03283 HSPA1_8; heat shock 70kDa protein 1/8	0.258702	0.872658	0	1	NA	1	1	0	0	3	1	3	1	5	1	1	0	0	0	1	0	0	0	3	0	0	0	0	0	3	0	1	0	0
659	Genetic Information Processing	Translation	03029 Mitochondrial biogenesis	K07277	K07277 SAM50, TOB55, bamA; outer membrane protein insertion porin family	-0.61554	0.103563	0	1	1	1630	2599	1861	461	1433	1485	1501	1219	2458	304	1337	1874	452	839	1158	921	1035	759	977	971	582	1025	891	950	639	1068	935	1010	941
660	Genetic Information Processing	Translation	03029 Mitochondrial biogenesis	K04043	K04043 dnaK; molecular chaperone DnaK	-0.77427	0.10541	0	1	1	3129	4705	3702	868	2526	3035	3267	2020	4113	449	2090	3210	864	1663	2448	1710	2220	1582	2109	2064	1190	1891	1747	1882	1133	1937	1992	2106	1825
661	Genetic Information Processing	Translation	03029 Mitochondrial biogenesis	K04043	K04043 dnaK; molecular chaperone DnaK	-0.77427	0.10541	0	1	1	3129	4705	3702	868	2526	3035	3267	2020	4113	449	2090	3210	864	1663	2448	1710	2220	1582	2109	2064	1190	1891	1747	1882	1133	1937	1992	2106	1825
662	Genetic Information Processing	Translation	03029 Mitochondrial biogenesis	K03687	K03687 GRPE; molecular chaperone GrpE Mitochondria	-1.17745	0.091849	0	1	1	463	701	442	127	304	357	389	263	670	60	316	146	72	303	415	323	349	267	329	385	223	366	298	330	272	403	379	360	355
663	Genetic Information Processing	Translation	03029 Mitochondrial biogenesis	K17732	K17732 PMPCB, MAS1; mitochondrial-processing peptidase subunit beta [EC:3.4.24.64]	0.34482	2.14667	0	1	NA	0	0	1	0	0	0	0	0	1	0	0	0	0	0	0	0	0	0	0	0	0	0	0	0	0	0	0	0	0
664	Genetic Information Processing	Translation	03029 Mitochondrial biogenesis	K04077	K04077 groEL, HSPD1; chaperonin GroEL	-1.00751	0.0966399	0	1	1	2528	3422	2584	642	1848	2113	2493	1271	3268	336	1657	2523	715	1513	2046	1497	1735	1383	1735	1919	1149	1683	1538	1705	1004	1641	1696	1849	1539
665	Genetic Information Processing	Translation	03029 Mitochondrial biogenesis	K04078	K04078 groES, HSPE1; chaperonin GroES Mitochondria	-1.38471	0.0817479	0	1	1	270	349	274	80	188	211	220	120	345	26	169	81	46	213	250	203	262	156	226	291	137	243	222	216	147	212	243	220	236
666	Genetic Information Processing	Translation	03029 Mitochondrial biogenesis	K03686	K03686 dnaJ; molecular chaperone DnaJ	-1.05315	0.0886738	0	1	1	1313	1979	1390	361	950	1160	1324	705	1693	211	847	1281	373	868	1117	884	1022	794	1004	975	578	1051	875	910	560	966	1058	1024	804
667	Genetic Information Processing	Translation	03029 Mitochondrial biogenesis	K09504	K09504 DNAJA3; DnaJ homolog subfamily A member 3	1.06975	2.1244	0	1	NA	1	0	0	0	2	0	0	0	0	0	0	0	0	0	0	0	0	0	0	0	0	0	0	0	0	0	0	0	0
668	Genetic Information Processing	Translation	03029 Mitochondrial biogenesis	K17725	K17725 ETHE1; sulfur dioxygenase [EC:1.13.11.18]	-2.32724	1.24099	-0.26369	0.792019	NA	0	0	1	0	0	0	1	0	0	0	0	0	1	0	0	1	0	1	0	0	1	1	0	0	0	0	0	0	1
669	Genetic Information Processing	Translation	03029 Mitochondrial biogenesis	K02355	K02355 fusA, GFM, EFG; elongation factor G	-0.0663564	0.0802513	0	1	1	3573	5040	3904	899	2694	3071	3684	1943	4677	517	2429	3711	480	1135	1423	1119	1458	1007	1430	1441	889	1229	1172	1281	771	1382	1646	1326	1287
670	Genetic Information Processing	Translation	03029 Mitochondrial biogenesis	K15791	K15791 DHKTD1; probable 2-oxoglutarate dehydrogenase E1 component DHKTD1 [EC:1.2.4.2]	0.978338	1.63345	0	1	NA	0	0	0	0	0	1	0	0	2	1	0	0	0	0	0	0	0	0	0	0	0	1	0	0	0	0	0	0	0
671	Genetic Information Processing	Translation	03029 Mitochondrial biogenesis	K08675	K08675 PRSS15, PIM1; Lon-like ATP-dependent protease [EC:3.4.21.-]	1.66258	1.75	0	1	NA	1	0	1	0	0	0	0	0	1	0	2	0	0	0	0	0	0	0	0	0	0	0	0	0	0	0	0	0	0
672	Genetic Information Processing	Translation	03029 Mitochondrial biogenesis	K18162	K18162 NDUFAF5; NADH dehydrogenase [ubiquinone] 1 alpha subcomplex assembly factor 5 [EC:2.1.1.-]	1.0981	1.33351	0	1	NA	0	0	1	1	0	2	0	0	0	0	1	3	0	0	0	0	0	0	0	0	0	0	0	1	0	0	0	1	0
673	Genetic Information Processing	Translation	03029 Mitochondrial biogenesis	K18164	K18164 NDUFAF7; NADH dehydrogenase [ubiquinone] 1 alpha subcomplex assembly factor 7	2.13506	0.460506	0.293285	0.769304	1	11	14	13	4	9	8	8	2	21	5	7	10	1	1	1	1	0	0	2	1	0	2	0	0	0	3	1	0	1
674	Genetic Information Processing	Translation	03029 Mitochondrial biogenesis	K03593	K03593 mrp, NUBPL; ATP-binding protein involved in chromosome partitioning	-0.401737	0.0955166	0	1	1	1323	2265	1268	319	760	1022	1409	545	1584	181	748	1307	247	479	658	515	609	478	595	602	293	590	541	582	365	602	552	551	504
675	Genetic Information Processing	Translation	03029 Mitochondrial biogenesis	K08900	K08900 BCS1; mitochondrial chaperone BCS1	-0.13679	1.97338	0	1	NA	0	0	1	0	0	0	0	0	0	0	0	1	0	0	0	0	0	0	0	0	0	1	0	0	0	0	0	0	0
676	Genetic Information Processing	Translation	03029 Mitochondrial biogenesis	K17662	K17662 CBP3, UQCC; cytochrome b pre-mRNA-processing protein 3	-0.760222	0.251615	0	1	1	16	47	13	6	5	9	28	4	23	2	14	23	5	11	7	12	19	6	4	3	8	14	9	10	12	14	20	6	8
677	Genetic Information Processing	Translation	03029 Mitochondrial biogenesis	K02258	K02258 COX11; cytochrome c oxidase assembly protein subunit 11	-0.506315	0.110138	0	1	1	198	353	219	59	127	144	106	50	297	37	147	230	27	98	55	103	122	86	86	92	41	75	93	104	76	101	162	74	112
678	Genetic Information Processing	Translation	03029 Mitochondrial biogenesis	K02259	K02259 COX15; cytochrome c oxidase assembly protein subunit 15	-1.03612	0.0847575	0	1	1	674	1107	718	188	461	594	635	354	967	111	507	775	215	440	563	485	556	383	464	490	289	519	427	482	334	576	490	530	519
679	Genetic Information Processing	Translation	03029 Mitochondrial biogenesis	K03217	K03217 yidC, spoIIIJ, OXA1; YidC/Oxa1 family membrane protein insertase	-0.779466	0.0748814	0	1	1	1147	1964	1199	314	866	969	1035	671	1612	185	848	1178	271	634	776	710	867	575	711	762	394	774	658	734	425	775	792	689	636
680	Genetic Information Processing	Translation	03029 Mitochondrial biogenesis	K14998	K14998 SURF1, SHY1; surfeit locus 1 family protein	-0.200054	0.148697	0	1	1	109	279	116	50	64	76	83	32	211	25	67	131	15	47	37	59	79	43	28	34	25	41	51	63	32	61	68	25	58
681	Genetic Information Processing	Translation	03029 Mitochondrial biogenesis	K07152	K07152 SCO1_2; protein SCO1/2	1.51043	0.088641	0	1	1	483	720	490	113	374	369	468	268	751	77	349	526	12	64	28	49	71	56	72	63	49	74	66	57	43	63	95	48	53
682	Genetic Information Processing	Translation	03029 Mitochondrial biogenesis	K18189	K18189 TACO1; translational activator of cytochrome c oxidase 1	2.25241	1.73671	0.145337	0.884444	NA	0	0	0	0	0	2	0	0	0	1	2	0	0	0	0	0	0	0	0	0	0	0	0	0	0	0	0	0	0
683	Genetic Information Processing	Translation	03029 Mitochondrial biogenesis	K09650	K09650 PARL, PSARL, PCP1; rhomboid-like protein [EC:3.4.21.105]	1.31565	1.81592	0	1	NA	0	0	1	0	1	0	0	0	1	0	0	1	0	0	0	0	0	0	0	0	0	0	0	0	0	0	0	0	0
684	Genetic Information Processing	Translation	03029 Mitochondrial biogenesis	K09650	K09650 PARL, PSARL, PCP1; rhomboid-like protein [EC:3.4.21.105]	1.31565	1.81592	0	1	NA	0	0	1	0	1	0	0	0	1	0	0	1	0	0	0	0	0	0	0	0	0	0	0	0	0	0	0	0	0
685	Genetic Information Processing	Translation	03029 Mitochondrial biogenesis	K04079	K04079 htpG, HSP90A; molecular chaperone HtpG	-1.20419	0.130364	0	1	1	945	1226	1097	232	835	915	1214	771	1137	134	643	912	355	633	1056	775	943	629	831	805	507	868	717	787	500	926	688	908	787
686	Genetic Information Processing	Translation	03013 RNA transport	K03540	K03540 RPR2, RPP21; ribonuclease P protein subunit RPR2 [EC:3.1.26.5]	2.23256	1.66644	0.139554	0.889013	NA	0	5	1	0	0	1	0	0	0	0	0	3	0	0	0	0	0	0	0	0	0	0	0	0	0	0	0	0	0
687	Genetic Information Processing	Translation	03013 RNA transport	K00784	K00784 rnz; ribonuclease Z [EC:3.1.26.11]	-1.08779	0.138736	0	1	1	450	595	481	101	313	450	538	345	543	57	282	419	176	297	431	294	361	258	407	339	186	361	305	316	186	340	281	377	293
688	Genetic Information Processing	Translation	03013 RNA transport	K00974	K00974 cca; tRNA nucleotidyltransferase (CCA-adding enzyme) [EC:2.7.7.72 3.1.3.- 3.1.4.-]	-0.611112	0.150422	0	1	1	619	1033	689	170	553	631	1014	545	788	76	506	784	207	318	479	401	500	286	295	415	189	447	360	338	250	475	286	475	335
689	Genetic Information Processing	Translation	03013 RNA transport	K03231	K03231 EEF1A; elongation factor 1-alpha	0.150584	1.92959	0	1	NA	0	0	0	0	1	1	0	0	0	0	0	0	0	0	0	1	0	0	0	0	0	0	0	0	0	0	0	0	0
690	Genetic Information Processing	Translation	03013 RNA transport	K03113	K03113 EIF1, SUI1; translation initiation factor 1	-1.35287	0.161694	0	1	1	87	150	117	30	87	88	134	89	110	16	66	92	51	90	152	81	116	81	115	88	49	120	85	70	58	103	77	78	96
691	Genetic Information Processing	Translation	03013 RNA transport	K03239	K03239 EIF2B1; translation initiation factor eIF-2B subunit alpha	-1.12928	1.89981	0	1	NA	0	0	0	0	0	1	0	0	0	0	0	0	0	0	0	0	0	0	0	0	0	0	0	1	0	1	0	0	0
692	Genetic Information Processing	Translation	03013 RNA transport	K03243	K03243 EIF5B; translation initiation factor 5B	-2.211	1.97273	-0.106959	0.914822	NA	0	0	0	0	0	0	0	0	0	0	0	0	0	0	0	0	0	1	0	0	1	0	0	0	0	0	0	0	0
693	Genetic Information Processing	Translation	03013 RNA transport	K13175	K13175 THOC6; THO complex subunit 6	0.537593	2.14285	0	1	NA	0	0	0	0	0	1	0	0	0	0	0	1	0	0	0	0	0	0	0	0	0	0	0	0	0	0	0	0	0
694	Genetic Information Processing	Translation	03013 RNA transport	K14326	K14326 UPF1, RENT1; regulator of nonsense transcripts 1 [EC:3.6.4.-]	-0.806803	1.77537	0	1	NA	1	0	0	0	0	0	0	0	0	0	1	0	0	0	0	0	0	0	0	0	2	0	0	0	0	0	0	0	0
695	Genetic Information Processing	Translation	03008 Ribosome biogenesis in eukaryotes	K14553	K14553 UTP18; U3 small nucleolar RNA-associated protein 18	0.984984	2.07175	0	1	NA	0	0	0	1	0	0	1	0	0	0	0	0	0	0	0	0	0	0	0	0	0	0	0	0	0	0	0	0	0
696	Genetic Information Processing	Translation	03008 Ribosome biogenesis in eukaryotes	K14564	K14564 NOP56; nucleolar protein 56	1.35591	1.90895	0	1	NA	0	0	0	0	0	0	0	1	0	1	0	0	0	0	0	0	0	0	0	0	0	0	0	0	0	0	0	0	0
697	Genetic Information Processing	Translation	03008 Ribosome biogenesis in eukaryotes	K11130	K11130 NOP10, NOLA3; H/ACA ribonucleoprotein complex subunit 3	1.18859	2.11501	0	1	NA	1	5	0	0	0	0	0	0	0	0	0	0	0	0	0	0	0	0	0	0	0	0	0	0	0	0	0	0	0
698	Genetic Information Processing	Translation	03008 Ribosome biogenesis in eukaryotes	K03685	K03685 rnc, DROSHA, RNT1; ribonuclease III [EC:3.1.26.3]	-0.698476	0.0966557	0	1	1	647	958	659	159	458	521	622	400	773	87	433	608	143	334	397	364	419	247	363	362	204	394	314	346	246	410	351	406	269
699	Genetic Information Processing	Translation	03008 Ribosome biogenesis in eukaryotes	K13288	K13288 orn, REX2, REXO2; oligoribonuclease [EC:3.1.-.-]	-1.52533	0.241864	0	1	1	12	13	69	7	20	27	31	14	23	7	37	51	3	35	22	19	19	20	46	41	20	39	29	52	16	34	58	34	42
700	Genetic Information Processing	Translation	03008 Ribosome biogenesis in eukaryotes	K14571	K14571 RIX7, NVL; ribosome biogenesis ATPase	0.845916	2.05793	0	1	NA	0	0	0	0	0	0	1	0	1	0	0	1	0	0	0	0	0	0	0	0	0	0	0	0	0	0	0	0	0
701	Genetic Information Processing	Translation	03008 Ribosome biogenesis in eukaryotes	K14575	K14575 AFG2, DRG1, SPATA5; AAA family ATPase	0.353381	1.74479	0	1	NA	0	1	0	0	0	1	1	0	0	0	0	0	0	0	0	0	0	0	0	0	0	0	0	0	0	0	0	1	0
702	Genetic Information Processing	Translation	03008 Ribosome biogenesis in eukaryotes	K07178	K07178 RIOK1; RIO kinase 1 [EC:2.7.11.1]	1.6644	0.740231	0	1	NA	3	0	1	1	6	4	7	2	5	1	5	1	0	0	0	1	2	0	1	0	1	0	0	1	0	0	1	0	0
703	Genetic Information Processing	Translation	03012 Translation factors	K03113	K03113 EIF1, SUI1; translation initiation factor 1	-1.35287	0.161694	0	1	1	87	150	117	30	87	88	134	89	110	16	66	92	51	90	152	81	116	81	115	88	49	120	85	70	58	103	77	78	96
704	Genetic Information Processing	Translation	03012 Translation factors	K03239	K03239 EIF2B1; translation initiation factor eIF-2B subunit alpha	-1.12928	1.89981	0	1	NA	0	0	0	0	0	1	0	0	0	0	0	0	0	0	0	0	0	0	0	0	0	0	0	1	0	1	0	0	0
705	Genetic Information Processing	Translation	03012 Translation factors	K03243	K03243 EIF5B; translation initiation factor 5B	-2.211	1.97273	-0.106959	0.914822	NA	0	0	0	0	0	0	0	0	0	0	0	0	0	0	0	0	0	1	0	0	1	0	0	0	0	0	0	0	0
706	Genetic Information Processing	Translation	03012 Translation factors	K02519	K02519 infB, MTIF2; translation initiation factor IF-2	-1.01821	0.0879601	0	1	1	2542	3418	2581	603	1730	2041	2018	1199	3232	364	1611	2427	732	1421	1878	1459	1817	1300	1722	1737	982	1677	1468	1624	1004	1802	1732	1767	1509
707	Genetic Information Processing	Translation	03012 Translation factors	K02520	K02520 infC, MTIF3; translation initiation factor IF-3	-0.718214	0.0896335	0	1	1	599	885	680	148	412	546	592	336	922	97	412	642	155	331	373	304	423	270	326	367	184	392	288	338	226	369	358	367	456
708	Genetic Information Processing	Translation	03012 Translation factors	K06184	K06184 ABCF1; ATP-binding cassette, subfamily F, member 1	1.37618	1.80283	0	1	NA	0	1	0	0	1	1	0	0	0	0	0	1	0	0	0	0	0	0	0	0	0	0	0	0	0	0	0	0	0
709	Genetic Information Processing	Translation	03012 Translation factors	K06158	K06158 ABCF3; ATP-binding cassette, subfamily F, member 3	-0.267026	0.118024	0	1	1	1517	2386	1593	353	1007	1143	1381	858	1897	232	871	1437	279	481	785	583	728	482	622	603	358	681	476	550	351	653	452	700	540
710	Genetic Information Processing	Translation	03012 Translation factors	K03231	K03231 EEF1A; elongation factor 1-alpha	0.150584	1.92959	0	1	NA	0	0	0	0	1	1	0	0	0	0	0	0	0	0	0	1	0	0	0	0	0	0	0	0	0	0	0	0	0
711	Genetic Information Processing	Translation	03012 Translation factors	K03235	K03235 EF3, TEF3; elongation factor 3	-0.389957	1.97609	0	1	NA	0	0	0	1	0	0	0	0	0	0	0	0	0	0	0	0	0	1	0	0	0	0	0	0	0	0	0	0	0
712	Genetic Information Processing	Translation	03012 Translation factors	K02357	K02357 tsf, TSFM; elongation factor Ts	-0.489914	0.0864335	0	1	1	774	1223	891	209	655	727	707	498	1138	135	622	863	159	354	455	391	445	298	392	437	251	394	404	392	313	459	443	462	400
713	Genetic Information Processing	Translation	03012 Translation factors	K02358	K02358 tuf, TUFM; elongation factor Tu	0.1458	0.0865644	0	1	1	1930	2757	2345	529	1370	1673	1448	917	2867	301	1327	2031	260	498	681	542	693	515	689	600	422	568	543	635	307	612	755	562	508
714	Genetic Information Processing	Translation	03012 Translation factors	K02355	K02355 fusA, GFM, EFG; elongation factor G	-0.0663564	0.0802513	0	1	1	3573	5040	3904	899	2694	3071	3684	1943	4677	517	2429	3711	480	1135	1423	1119	1458	1007	1430	1441	889	1229	1172	1281	771	1382	1646	1326	1287
715	Genetic Information Processing	Translation	03012 Translation factors	K02835	K02835 prfA, MTRF1, MRF1; peptide chain release factor 1	-0.693635	0.0714226	0	1	1	1131	1704	1270	302	808	948	1008	549	1508	204	740	1102	239	560	668	543	761	511	632	598	415	632	553	647	417	741	714	634	649
716	Genetic Information Processing	Translation	03012 Translation factors	K02838	K02838 frr, MRRF, RRF; ribosome recycling factor	-0.649516	0.0830658	0	1	1	548	849	692	145	376	478	548	320	802	93	356	558	122	304	357	297	383	219	320	323	191	318	268	262	199	354	364	322	281
717	Genetic Information Processing	Translation	03012 Translation factors	K02493	K02493 hemK, prmC, HEMK1; release factor glutamine methyltransferase [EC:2.1.1.297]	-1.31473	0.0919304	0	1	1	442	716	489	115	352	400	467	254	635	71	315	435	185	394	445	397	443	288	377	432	210	456	363	420	270	424	391	406	360
718	Genetic Information Processing	Translation	03012 Translation factors	K01056	K01056 PTH1, pth, spoVC; peptidyl-tRNA hydrolase, PTH1 family [EC:3.1.1.29]	-0.744261	0.0846219	0	1	1	528	864	581	160	452	450	437	304	722	110	366	541	129	281	350	296	403	291	314	363	170	327	323	325	213	393	360	318	271
719	Genetic Information Processing	Translation	03012 Translation factors	K02518	K02518 infA; translation initiation factor IF-1	-1.72821	0.103093	0	1	1	164	209	180	39	111	143	131	79	228	27	94	149	52	173	202	174	180	138	216	197	81	208	183	170	106	203	238	191	112
720	Genetic Information Processing	Translation	03012 Translation factors	K02519	K02519 infB, MTIF2; translation initiation factor IF-2	-1.01821	0.0879601	0	1	1	2542	3418	2581	603	1730	2041	2018	1199	3232	364	1611	2427	732	1421	1878	1459	1817	1300	1722	1737	982	1677	1468	1624	1004	1802	1732	1767	1509
721	Genetic Information Processing	Translation	03012 Translation factors	K02520	K02520 infC, MTIF3; translation initiation factor IF-3	-0.718214	0.0896335	0	1	1	599	885	680	148	412	546	592	336	922	97	412	642	155	331	373	304	423	270	326	367	184	392	288	338	226	369	358	367	456
722	Genetic Information Processing	Translation	03012 Translation factors	K02357	K02357 tsf, TSFM; elongation factor Ts	-0.489914	0.0864335	0	1	1	774	1223	891	209	655	727	707	498	1138	135	622	863	159	354	455	391	445	298	392	437	251	394	404	392	313	459	443	462	400
723	Genetic Information Processing	Translation	03012 Translation factors	K02358	K02358 tuf, TUFM; elongation factor Tu	0.1458	0.0865644	0	1	1	1930	2757	2345	529	1370	1673	1448	917	2867	301	1327	2031	260	498	681	542	693	515	689	600	422	568	543	635	307	612	755	562	508
724	Genetic Information Processing	Translation	03012 Translation factors	K02355	K02355 fusA, GFM, EFG; elongation factor G	-0.0663564	0.0802513	0	1	1	3573	5040	3904	899	2694	3071	3684	1943	4677	517	2429	3711	480	1135	1423	1119	1458	1007	1430	1441	889	1229	1172	1281	771	1382	1646	1326	1287
725	Genetic Information Processing	Translation	03012 Translation factors	K02356	K02356 efp; elongation factor P	-0.893258	0.0813339	0	1	1	590	823	630	138	422	436	471	317	747	80	359	574	125	325	409	308	412	277	339	358	219	367	319	338	252	403	387	376	381
726	Genetic Information Processing	Translation	03012 Translation factors	K03833	K03833 selB; selenocysteine-specific elongation factor	-0.937602	0.1878	0	1	1	55	41	92	8	21	56	46	19	51	9	51	46	11	39	13	24	28	12	32	45	27	54	34	28	25	27	59	35	31
727	Genetic Information Processing	Translation	03012 Translation factors	K02835	K02835 prfA, MTRF1, MRF1; peptide chain release factor 1	-0.693635	0.0714226	0	1	1	1131	1704	1270	302	808	948	1008	549	1508	204	740	1102	239	560	668	543	761	511	632	598	415	632	553	647	417	741	714	634	649
728	Genetic Information Processing	Translation	03012 Translation factors	K02836	K02836 prfB; peptide chain release factor 2	-0.852148	0.0903432	0	1	1	1120	1581	1232	272	853	914	1004	584	1441	132	698	1063	258	582	808	624	736	530	697	671	399	676	570	629	405	758	727	713	689
729	Genetic Information Processing	Translation	03012 Translation factors	K02837	K02837 prfC; peptide chain release factor 3	-0.269618	0.123215	0	1	1	1417	2152	1656	399	988	1249	1273	738	2029	236	988	1449	294	478	871	561	635	468	609	677	350	691	469	500	350	597	491	695	520
730	Genetic Information Processing	Translation	03012 Translation factors	K02838	K02838 frr, MRRF, RRF; ribosome recycling factor	-0.649516	0.0830658	0	1	1	548	849	692	145	376	478	548	320	802	93	356	558	122	304	357	297	383	219	320	323	191	318	268	262	199	354	364	322	281
731	Genetic Information Processing	Translation	03012 Translation factors	K02839	K02839 prfH; peptide chain release factor	6.67251	1.06442	4.38972	1.13496e-05	5.16093e-05	9	79	22	2	29	26	15	34	36	5	21	14	0	0	0	0	0	0	0	0	0	1	0	0	0	0	0	0	0
732	Genetic Information Processing	Translation	03012 Translation factors	K15034	K15034 yaeJ; ribosome-associated protein	-0.630924	0.126082	0	1	1	325	471	261	78	194	219	247	109	417	37	212	332	68	116	201	152	183	116	164	144	76	189	143	136	63	170	119	180	127
733	Genetic Information Processing	Translation	03012 Translation factors	K02493	K02493 hemK, prmC, HEMK1; release factor glutamine methyltransferase [EC:2.1.1.297]	-1.31473	0.0919304	0	1	1	442	716	489	115	352	400	467	254	635	71	315	435	185	394	445	397	443	288	377	432	210	456	363	420	270	424	391	406	360
734	Genetic Information Processing	Translation	03012 Translation factors	K01056	K01056 PTH1, pth, spoVC; peptidyl-tRNA hydrolase, PTH1 family [EC:3.1.1.29]	-0.744261	0.0846219	0	1	1	528	864	581	160	452	450	437	304	722	110	366	541	129	281	350	296	403	291	314	363	170	327	323	325	213	393	360	318	271
735	Genetic Information Processing	Translation	03011 Ribosome	K02967	K02967 RP-S2, MRPS2, rpsB; small subunit ribosomal protein S2	-0.592498	0.071495	0	1	1	882	1151	1007	228	668	738	773	447	1129	124	568	933	161	406	486	396	526	334	431	472	283	477	401	443	321	487	554	467	443
736	Genetic Information Processing	Translation	03011 Ribosome	K02988	K02988 RP-S5, MRPS5, rpsE; small subunit ribosomal protein S5	-0.680092	0.0954194	0	1	1	670	923	745	167	460	604	555	302	835	116	394	691	157	329	424	338	432	301	375	397	223	357	298	345	195	380	390	380	255
737	Genetic Information Processing	Translation	03011 Ribosome	K02990	K02990 RP-S6, MRPS6, rpsF; small subunit ribosomal protein S6	-1.21896	0.11114	0	1	1	298	417	303	90	192	257	195	179	375	48	194	316	83	197	303	232	230	191	229	243	156	255	206	247	128	237	252	288	179
738	Genetic Information Processing	Translation	03011 Ribosome	K02992	K02992 RP-S7, MRPS7, rpsG; small subunit ribosomal protein S7	-0.726752	0.0772202	0	1	1	517	682	503	116	306	404	371	228	631	74	309	466	82	214	314	228	302	226	271	279	169	271	248	252	171	344	289	225	242
739	Genetic Information Processing	Translation	03011 Ribosome	K02996	K02996 RP-S9, MRPS9, rpsI; small subunit ribosomal protein S9	-0.834675	0.0777098	0	1	1	423	593	390	132	279	291	283	188	586	61	292	440	81	218	256	231	314	191	274	219	160	231	223	254	162	273	269	248	241
740	Genetic Information Processing	Translation	03011 Ribosome	K02946	K02946 RP-S10, MRPS10, rpsJ; small subunit ribosomal protein S10	-1.04967	0.0803908	0	1	1	296	416	317	63	214	246	257	158	448	56	199	326	67	173	228	223	266	178	206	235	139	193	196	228	122	263	235	225	201
741	Genetic Information Processing	Translation	03011 Ribosome	K02948	K02948 RP-S11, MRPS11, rpsK; small subunit ribosomal protein S11	-0.702875	0.0744692	0	1	1	445	574	512	124	288	359	412	204	566	72	292	451	87	216	256	232	262	219	302	253	161	219	223	227	149	283	314	207	216
742	Genetic Information Processing	Translation	03011 Ribosome	K02950	K02950 RP-S12, MRPS12, rpsL; small subunit ribosomal protein S12	-0.442622	0.0674577	0	1	1	341	465	409	114	289	288	284	161	553	67	236	408	49	177	164	181	199	126	164	181	121	170	155	197	128	185	212	136	163
743	Genetic Information Processing	Translation	03011 Ribosome	K02954	K02954 RP-S14, MRPS14, rpsN; small subunit ribosomal protein S14	-1.23773	0.0749444	0	1	1	225	326	285	70	167	195	208	141	312	48	162	270	60	188	172	197	241	156	206	228	118	207	169	215	143	232	190	220	210
744	Genetic Information Processing	Translation	03011 Ribosome	K02956	K02956 RP-S15, MRPS15, rpsO; small subunit ribosomal protein S15	-1.12875	0.0770968	0	1	1	236	356	236	69	160	188	193	112	352	31	156	240	56	150	176	197	209	116	194	149	94	197	176	169	115	233	203	170	160
745	Genetic Information Processing	Translation	03011 Ribosome	K02959	K02959 RP-S16, MRPS16, rpsP; small subunit ribosomal protein S16	-0.923402	0.0798939	0	1	1	356	476	358	97	262	264	298	167	526	53	234	349	68	197	245	212	226	173	249	258	153	243	225	215	139	226	286	238	197
746	Genetic Information Processing	Translation	03011 Ribosome	K02961	K02961 RP-S17, MRPS17, rpsQ; small subunit ribosomal protein S17	-1.37927	0.0967357	0	1	1	167	215	171	37	120	129	151	75	245	25	122	159	48	124	145	123	150	99	133	162	126	157	137	117	101	154	171	175	136
747	Genetic Information Processing	Translation	03011 Ribosome	K02963	K02963 RP-S18, MRPS18, rpsR; small subunit ribosomal protein S18	-1.17758	0.0932534	0	1	1	176	228	174	44	147	148	177	83	240	26	123	161	31	131	128	138	165	102	133	155	63	143	141	150	101	139	138	169	133
748	Genetic Information Processing	Translation	03011 Ribosome	K02970	K02970 RP-S21, MRPS21, rpsU; small subunit ribosomal protein S21	-1.35177	0.0904484	0	1	1	142	211	167	49	86	126	155	70	209	21	98	145	38	151	140	127	140	90	133	133	89	130	113	133	100	146	125	141	116
749	Genetic Information Processing	Translation	03011 Ribosome	K02863	K02863 RP-L1, MRPL1, rplA; large subunit ribosomal protein L1	-0.706727	0.0805626	0	1	1	742	1091	918	187	563	673	736	397	1082	128	463	836	166	397	448	399	501	359	543	419	301	464	341	463	282	456	502	447	374
750	Genetic Information Processing	Translation	03011 Ribosome	K02886	K02886 RP-L2, MRPL2, rplB; large subunit ribosomal protein L2	-0.630994	0.0867936	0	1	1	1057	1322	1060	288	765	837	857	471	1293	160	640	942	210	433	560	449	612	453	585	590	332	498	445	540	278	564	634	569	470
751	Genetic Information Processing	Translation	03011 Ribosome	K02906	K02906 RP-L3, MRPL3, rplC; large subunit ribosomal protein L3	-0.721952	0.0973054	0	1	1	681	933	737	198	489	553	565	324	892	127	441	724	183	338	449	326	391	303	431	394	276	356	311	363	263	425	405	378	339
752	Genetic Information Processing	Translation	03011 Ribosome	K02926	K02926 RP-L4, MRPL4, rplD; large subunit ribosomal protein L4	-0.69346	0.0823812	0	1	1	598	832	612	158	427	471	469	266	822	97	363	608	109	245	370	260	350	255	320	326	228	336	276	325	218	378	372	334	297
753	Genetic Information Processing	Translation	03011 Ribosome	K02931	K02931 RP-L5, MRPL5, rplE; large subunit ribosomal protein L5	-0.620978	0.0757435	0	1	1	629	814	634	159	499	520	580	323	830	93	402	644	126	291	356	315	387	267	341	357	203	330	271	342	221	338	395	305	302
754	Genetic Information Processing	Translation	03011 Ribosome	K02933	K02933 RP-L6, MRPL6, rplF; large subunit ribosomal protein L6	-0.724059	0.0783916	0	1	1	503	702	578	147	408	444	479	279	684	60	325	521	116	250	296	258	335	211	297	320	170	315	263	289	185	332	365	310	297
755	Genetic Information Processing	Translation	03011 Ribosome	K02939	K02939 RP-L9, MRPL9, rplI; large subunit ribosomal protein L9	-0.627108	0.0861058	0	1	1	433	671	491	130	332	404	394	203	630	72	309	439	104	196	266	246	234	189	249	262	134	276	200	242	143	285	241	252	237
756	Genetic Information Processing	Translation	03011 Ribosome	K02864	K02864 RP-L10, MRPL10, rplJ; large subunit ribosomal protein L10	-0.754468	0.0908057	0	1	1	532	695	469	127	341	359	388	254	708	84	330	523	125	229	270	256	286	203	275	319	157	315	246	302	231	309	329	317	209
757	Genetic Information Processing	Translation	03011 Ribosome	K02867	K02867 RP-L11, MRPL11, rplK; large subunit ribosomal protein L11	-0.726083	0.0779856	0	1	1	417	690	536	129	312	387	394	221	577	94	302	464	75	234	307	230	309	186	273	272	177	276	233	267	151	327	327	242	266
758	Genetic Information Processing	Translation	03011 Ribosome	K02935	K02935 RP-L7, MRPL12, rplL; large subunit ribosomal protein L7/L12	0.124726	0.0836305	0	1	1	336	518	421	96	292	350	344	233	530	52	293	418	35	130	89	145	151	109	117	136	99	119	93	114	67	144	190	89	153
759	Genetic Information Processing	Translation	03011 Ribosome	K02871	K02871 RP-L13, MRPL13, rplM; large subunit ribosomal protein L13	-0.652392	0.0829109	0	1	1	467	728	457	143	383	434	386	263	660	51	326	500	106	231	258	228	289	186	267	264	159	296	234	240	166	324	281	259	288
760	Genetic Information Processing	Translation	03011 Ribosome	K02874	K02874 RP-L14, MRPL14, rplN; large subunit ribosomal protein L14	-0.827483	0.0740133	0	1	1	418	486	421	94	284	306	326	176	546	57	236	395	79	229	224	220	272	178	248	252	113	239	217	210	155	255	329	227	177
761	Genetic Information Processing	Translation	03011 Ribosome	K02876	K02876 RP-L15, MRPL15, rplO; large subunit ribosomal protein L15	-0.90748	0.0817531	0	1	1	404	550	404	114	312	329	315	206	523	52	244	393	92	219	263	269	279	208	275	272	175	267	225	225	121	285	297	243	225
762	Genetic Information Processing	Translation	03011 Ribosome	K02878	K02878 RP-L16, MRPL16, rplP; large subunit ribosomal protein L16	-0.786918	0.0732063	0	1	1	460	639	540	122	339	448	437	236	631	66	299	539	84	239	297	276	290	206	264	306	193	296	273	302	176	329	364	302	266
763	Genetic Information Processing	Translation	03011 Ribosome	K02879	K02879 RP-L17, MRPL17, rplQ; large subunit ribosomal protein L17	-0.597588	0.0769185	0	1	1	441	574	411	113	300	337	378	202	572	69	288	433	79	178	227	200	238	182	234	208	147	211	183	204	151	227	260	221	242
764	Genetic Information Processing	Translation	03011 Ribosome	K02881	K02881 RP-L18, MRPL18, rplR; large subunit ribosomal protein L18	-1.18094	0.0972051	0	1	1	253	380	255	71	189	206	166	127	365	46	178	283	82	176	238	187	220	183	196	218	127	191	179	180	114	217	183	200	188
765	Genetic Information Processing	Translation	03011 Ribosome	K02884	K02884 RP-L19, MRPL19, rplS; large subunit ribosomal protein L19	-1.06715	0.082963	0	1	1	397	561	436	113	313	374	358	183	629	73	320	456	111	263	355	263	351	230	349	335	200	329	250	299	186	337	345	296	302
766	Genetic Information Processing	Translation	03011 Ribosome	K02887	K02887 RP-L20, MRPL20, rplT; large subunit ribosomal protein L20	-0.756297	0.0676547	0	1	1	434	529	435	116	299	361	340	206	575	68	247	432	79	235	245	235	257	182	225	265	147	264	200	232	169	285	303	218	212
767	Genetic Information Processing	Translation	03011 Ribosome	K02888	K02888 RP-L21, MRPL21, rplU; large subunit ribosomal protein L21	-0.816958	0.0821851	0	1	1	450	684	384	101	306	326	323	179	607	57	260	437	110	225	264	227	307	174	230	259	143	273	215	243	160	288	253	233	221
768	Genetic Information Processing	Translation	03011 Ribosome	K02890	K02890 RP-L22, MRPL22, rplV; large subunit ribosomal protein L22	-1.05449	0.0842674	0	1	1	278	390	295	64	201	235	251	123	420	47	213	315	74	182	224	189	232	139	237	225	138	210	169	218	111	216	207	201	194
769	Genetic Information Processing	Translation	03011 Ribosome	K02892	K02892 RP-L23, MRPL23, rplW; large subunit ribosomal protein L23	-1.3607	0.0813319	0	1	1	179	277	184	46	115	143	130	99	296	23	137	224	62	135	165	152	201	129	161	177	89	164	134	179	112	185	180	155	168
770	Genetic Information Processing	Translation	03011 Ribosome	K02895	K02895 RP-L24, MRPL24, rplX; large subunit ribosomal protein L24	-1.29004	0.104835	0	1	1	181	339	178	61	150	144	150	113	309	33	127	205	65	139	175	178	220	117	174	180	79	173	159	164	116	203	167	208	129
771	Genetic Information Processing	Translation	03011 Ribosome	K02899	K02899 RP-L27, MRPL27, rpmA; large subunit ribosomal protein L27	-1.02532	0.0837759	0	1	1	206	315	270	51	167	228	208	121	333	35	129	218	54	149	160	142	158	129	176	181	110	151	140	163	120	175	217	151	132
772	Genetic Information Processing	Translation	03011 Ribosome	K02902	K02902 RP-L28, MRPL28, rpmB; large subunit ribosomal protein L28	-1.00917	0.0901616	0	1	1	222	266	210	71	146	187	165	112	321	42	153	220	51	135	173	154	150	121	151	141	71	157	141	150	115	185	191	144	139
773	Genetic Information Processing	Translation	03011 Ribosome	K02907	K02907 RP-L30, MRPL30, rpmD; large subunit ribosomal protein L30	1.01817	0.168628	0	1	1	62	97	50	16	38	58	40	19	99	14	43	56	3	9	5	10	17	10	10	9	8	7	7	7	5	12	15	9	16
774	Genetic Information Processing	Translation	03011 Ribosome	K02911	K02911 RP-L32, MRPL32, rpmF; large subunit ribosomal protein L32	-1.62061	0.0909948	0	1	1	105	138	93	31	63	87	63	52	120	16	81	91	34	89	102	105	130	78	93	103	62	117	87	114	82	108	115	93	79
775	Genetic Information Processing	Translation	03011 Ribosome	K02913	K02913 RP-L33, MRPL33, rpmG; large subunit ribosomal protein L33	-1.76914	0.11004	0	1	1	77	132	99	24	70	77	71	62	123	16	53	83	42	103	120	90	138	65	115	103	70	103	81	108	66	128	110	113	104
776	Genetic Information Processing	Translation	03011 Ribosome	K02914	K02914 RP-L34, MRPL34, rpmH; large subunit ribosomal protein L34	-0.592683	0.245339	0	1	1	13	11	13	4	5	11	20	6	16	4	11	15	1	6	1	10	10	8	6	9	3	6	6	4	5	11	12	5	8
777	Genetic Information Processing	Translation	03011 Ribosome	K02916	K02916 RP-L35, MRPL35, rpmI; large subunit ribosomal protein L35	-1.80647	0.106024	0	1	1	87	160	101	24	56	67	69	45	137	23	67	101	26	93	133	133	151	101	122	111	62	123	105	97	65	130	101	115	117
778	Genetic Information Processing	Translation	03011 Ribosome	K02919	K02919 RP-L36, MRPL36, rpmJ; large subunit ribosomal protein L36	0.097092	0.902986	0	1	NA	4	0	3	0	2	2	0	1	1	0	0	1	0	0	0	1	0	0	1	0	1	0	0	2	0	0	0	2	0
779	Genetic Information Processing	Translation	03011 Ribosome	K02945	K02945 RP-S1, rpsA; small subunit ribosomal protein S1	-0.869787	0.0898912	0	1	1	1933	2696	2167	461	1415	1615	1752	1087	2430	307	1212	2033	539	1024	1343	1094	1425	911	1301	1246	805	1163	1031	1165	764	1314	1237	1216	1162
780	Genetic Information Processing	Translation	03011 Ribosome	K02967	K02967 RP-S2, MRPS2, rpsB; small subunit ribosomal protein S2	-0.592498	0.071495	0	1	1	882	1151	1007	228	668	738	773	447	1129	124	568	933	161	406	486	396	526	334	431	472	283	477	401	443	321	487	554	467	443
781	Genetic Information Processing	Translation	03011 Ribosome	K02982	K02982 RP-S3, rpsC; small subunit ribosomal protein S3	-0.513145	0.0827187	0	1	1	837	1171	890	198	598	686	698	404	1074	132	511	834	167	337	426	372	420	329	423	445	292	386	375	366	206	393	475	381	365
782	Genetic Information Processing	Translation	03011 Ribosome	K02986	K02986 RP-S4, rpsD; small subunit ribosomal protein S4	-0.661709	0.063116	0	1	1	725	837	762	182	472	634	595	363	918	98	465	692	123	347	363	338	445	312	388	367	236	391	360	364	247	416	442	360	357
783	Genetic Information Processing	Translation	03011 Ribosome	K02988	K02988 RP-S5, MRPS5, rpsE; small subunit ribosomal protein S5	-0.680092	0.0954194	0	1	1	670	923	745	167	460	604	555	302	835	116	394	691	157	329	424	338	432	301	375	397	223	357	298	345	195	380	390	380	255
784	Genetic Information Processing	Translation	03011 Ribosome	K02990	K02990 RP-S6, MRPS6, rpsF; small subunit ribosomal protein S6	-1.21896	0.11114	0	1	1	298	417	303	90	192	257	195	179	375	48	194	316	83	197	303	232	230	191	229	243	156	255	206	247	128	237	252	288	179
785	Genetic Information Processing	Translation	03011 Ribosome	K02992	K02992 RP-S7, MRPS7, rpsG; small subunit ribosomal protein S7	-0.726752	0.0772202	0	1	1	517	682	503	116	306	404	371	228	631	74	309	466	82	214	314	228	302	226	271	279	169	271	248	252	171	344	289	225	242
786	Genetic Information Processing	Translation	03011 Ribosome	K02994	K02994 RP-S8, rpsH; small subunit ribosomal protein S8	-1.01858	0.0846568	0	1	1	346	459	358	82	267	286	301	175	465	55	249	339	107	211	251	234	293	218	259	261	152	243	208	220	134	230	259	224	211
787	Genetic Information Processing	Translation	03011 Ribosome	K02996	K02996 RP-S9, MRPS9, rpsI; small subunit ribosomal protein S9	-0.834675	0.0777098	0	1	1	423	593	390	132	279	291	283	188	586	61	292	440	81	218	256	231	314	191	274	219	160	231	223	254	162	273	269	248	241
788	Genetic Information Processing	Translation	03011 Ribosome	K02946	K02946 RP-S10, MRPS10, rpsJ; small subunit ribosomal protein S10	-1.04967	0.0803908	0	1	1	296	416	317	63	214	246	257	158	448	56	199	326	67	173	228	223	266	178	206	235	139	193	196	228	122	263	235	225	201
789	Genetic Information Processing	Translation	03011 Ribosome	K02948	K02948 RP-S11, MRPS11, rpsK; small subunit ribosomal protein S11	-0.702875	0.0744692	0	1	1	445	574	512	124	288	359	412	204	566	72	292	451	87	216	256	232	262	219	302	253	161	219	223	227	149	283	314	207	216
790	Genetic Information Processing	Translation	03011 Ribosome	K02950	K02950 RP-S12, MRPS12, rpsL; small subunit ribosomal protein S12	-0.442622	0.0674577	0	1	1	341	465	409	114	289	288	284	161	553	67	236	408	49	177	164	181	199	126	164	181	121	170	155	197	128	185	212	136	163
791	Genetic Information Processing	Translation	03011 Ribosome	K02952	K02952 RP-S13, rpsM; small subunit ribosomal protein S13	-0.881246	0.0874128	0	1	1	361	576	422	110	256	342	353	218	533	71	248	359	91	235	296	264	290	183	272	272	125	266	212	219	177	250	285	241	221
792	Genetic Information Processing	Translation	03011 Ribosome	K02954	K02954 RP-S14, MRPS14, rpsN; small subunit ribosomal protein S14	-1.23773	0.0749444	0	1	1	225	326	285	70	167	195	208	141	312	48	162	270	60	188	172	197	241	156	206	228	118	207	169	215	143	232	190	220	210
793	Genetic Information Processing	Translation	03011 Ribosome	K02956	K02956 RP-S15, MRPS15, rpsO; small subunit ribosomal protein S15	-1.12875	0.0770968	0	1	1	236	356	236	69	160	188	193	112	352	31	156	240	56	150	176	197	209	116	194	149	94	197	176	169	115	233	203	170	160
794	Genetic Information Processing	Translation	03011 Ribosome	K02959	K02959 RP-S16, MRPS16, rpsP; small subunit ribosomal protein S16	-0.923402	0.0798939	0	1	1	356	476	358	97	262	264	298	167	526	53	234	349	68	197	245	212	226	173	249	258	153	243	225	215	139	226	286	238	197
795	Genetic Information Processing	Translation	03011 Ribosome	K02961	K02961 RP-S17, MRPS17, rpsQ; small subunit ribosomal protein S17	-1.37927	0.0967357	0	1	1	167	215	171	37	120	129	151	75	245	25	122	159	48	124	145	123	150	99	133	162	126	157	137	117	101	154	171	175	136
796	Genetic Information Processing	Translation	03011 Ribosome	K02963	K02963 RP-S18, MRPS18, rpsR; small subunit ribosomal protein S18	-1.17758	0.0932534	0	1	1	176	228	174	44	147	148	177	83	240	26	123	161	31	131	128	138	165	102	133	155	63	143	141	150	101	139	138	169	133
797	Genetic Information Processing	Translation	03011 Ribosome	K02965	K02965 RP-S19, rpsS; small subunit ribosomal protein S19	-1.15643	0.0873444	0	1	1	217	300	231	55	176	191	174	123	288	32	143	217	62	142	165	138	185	120	181	186	109	168	173	158	115	183	177	192	154
798	Genetic Information Processing	Translation	03011 Ribosome	K02968	K02968 RP-S20, rpsT; small subunit ribosomal protein S20	-0.957755	0.0938833	0	1	1	205	291	210	55	157	199	145	122	321	29	172	243	47	147	126	153	165	117	149	142	69	153	141	146	131	177	152	163	99
799	Genetic Information Processing	Translation	03011 Ribosome	K02970	K02970 RP-S21, MRPS21, rpsU; small subunit ribosomal protein S21	-1.35177	0.0904484	0	1	1	142	211	167	49	86	126	155	70	209	21	98	145	38	151	140	127	140	90	133	133	89	130	113	133	100	146	125	141	116
800	Genetic Information Processing	Translation	03011 Ribosome	K02863	K02863 RP-L1, MRPL1, rplA; large subunit ribosomal protein L1	-0.706727	0.0805626	0	1	1	742	1091	918	187	563	673	736	397	1082	128	463	836	166	397	448	399	501	359	543	419	301	464	341	463	282	456	502	447	374
801	Genetic Information Processing	Translation	03011 Ribosome	K02886	K02886 RP-L2, MRPL2, rplB; large subunit ribosomal protein L2	-0.630994	0.0867936	0	1	1	1057	1322	1060	288	765	837	857	471	1293	160	640	942	210	433	560	449	612	453	585	590	332	498	445	540	278	564	634	569	470
802	Genetic Information Processing	Translation	03011 Ribosome	K02906	K02906 RP-L3, MRPL3, rplC; large subunit ribosomal protein L3	-0.721952	0.0973054	0	1	1	681	933	737	198	489	553	565	324	892	127	441	724	183	338	449	326	391	303	431	394	276	356	311	363	263	425	405	378	339
803	Genetic Information Processing	Translation	03011 Ribosome	K02926	K02926 RP-L4, MRPL4, rplD; large subunit ribosomal protein L4	-0.69346	0.0823812	0	1	1	598	832	612	158	427	471	469	266	822	97	363	608	109	245	370	260	350	255	320	326	228	336	276	325	218	378	372	334	297
804	Genetic Information Processing	Translation	03011 Ribosome	K02931	K02931 RP-L5, MRPL5, rplE; large subunit ribosomal protein L5	-0.620978	0.0757435	0	1	1	629	814	634	159	499	520	580	323	830	93	402	644	126	291	356	315	387	267	341	357	203	330	271	342	221	338	395	305	302
805	Genetic Information Processing	Translation	03011 Ribosome	K02933	K02933 RP-L6, MRPL6, rplF; large subunit ribosomal protein L6	-0.724059	0.0783916	0	1	1	503	702	578	147	408	444	479	279	684	60	325	521	116	250	296	258	335	211	297	320	170	315	263	289	185	332	365	310	297
806	Genetic Information Processing	Translation	03011 Ribosome	K02935	K02935 RP-L7, MRPL12, rplL; large subunit ribosomal protein L7/L12	0.124726	0.0836305	0	1	1	336	518	421	96	292	350	344	233	530	52	293	418	35	130	89	145	151	109	117	136	99	119	93	114	67	144	190	89	153
807	Genetic Information Processing	Translation	03011 Ribosome	K02939	K02939 RP-L9, MRPL9, rplI; large subunit ribosomal protein L9	-0.627108	0.0861058	0	1	1	433	671	491	130	332	404	394	203	630	72	309	439	104	196	266	246	234	189	249	262	134	276	200	242	143	285	241	252	237
808	Genetic Information Processing	Translation	03011 Ribosome	K02864	K02864 RP-L10, MRPL10, rplJ; large subunit ribosomal protein L10	-0.754468	0.0908057	0	1	1	532	695	469	127	341	359	388	254	708	84	330	523	125	229	270	256	286	203	275	319	157	315	246	302	231	309	329	317	209
809	Genetic Information Processing	Translation	03011 Ribosome	K02867	K02867 RP-L11, MRPL11, rplK; large subunit ribosomal protein L11	-0.726083	0.0779856	0	1	1	417	690	536	129	312	387	394	221	577	94	302	464	75	234	307	230	309	186	273	272	177	276	233	267	151	327	327	242	266
810	Genetic Information Processing	Translation	03011 Ribosome	K02871	K02871 RP-L13, MRPL13, rplM; large subunit ribosomal protein L13	-0.652392	0.0829109	0	1	1	467	728	457	143	383	434	386	263	660	51	326	500	106	231	258	228	289	186	267	264	159	296	234	240	166	324	281	259	288
811	Genetic Information Processing	Translation	03011 Ribosome	K02874	K02874 RP-L14, MRPL14, rplN; large subunit ribosomal protein L14	-0.827483	0.0740133	0	1	1	418	486	421	94	284	306	326	176	546	57	236	395	79	229	224	220	272	178	248	252	113	239	217	210	155	255	329	227	177
812	Genetic Information Processing	Translation	03011 Ribosome	K02876	K02876 RP-L15, MRPL15, rplO; large subunit ribosomal protein L15	-0.90748	0.0817531	0	1	1	404	550	404	114	312	329	315	206	523	52	244	393	92	219	263	269	279	208	275	272	175	267	225	225	121	285	297	243	225
813	Genetic Information Processing	Translation	03011 Ribosome	K02878	K02878 RP-L16, MRPL16, rplP; large subunit ribosomal protein L16	-0.786918	0.0732063	0	1	1	460	639	540	122	339	448	437	236	631	66	299	539	84	239	297	276	290	206	264	306	193	296	273	302	176	329	364	302	266
814	Genetic Information Processing	Translation	03011 Ribosome	K02879	K02879 RP-L17, MRPL17, rplQ; large subunit ribosomal protein L17	-0.597588	0.0769185	0	1	1	441	574	411	113	300	337	378	202	572	69	288	433	79	178	227	200	238	182	234	208	147	211	183	204	151	227	260	221	242
815	Genetic Information Processing	Translation	03011 Ribosome	K02881	K02881 RP-L18, MRPL18, rplR; large subunit ribosomal protein L18	-1.18094	0.0972051	0	1	1	253	380	255	71	189	206	166	127	365	46	178	283	82	176	238	187	220	183	196	218	127	191	179	180	114	217	183	200	188
816	Genetic Information Processing	Translation	03011 Ribosome	K02884	K02884 RP-L19, MRPL19, rplS; large subunit ribosomal protein L19	-1.06715	0.082963	0	1	1	397	561	436	113	313	374	358	183	629	73	320	456	111	263	355	263	351	230	349	335	200	329	250	299	186	337	345	296	302
817	Genetic Information Processing	Translation	03011 Ribosome	K02887	K02887 RP-L20, MRPL20, rplT; large subunit ribosomal protein L20	-0.756297	0.0676547	0	1	1	434	529	435	116	299	361	340	206	575	68	247	432	79	235	245	235	257	182	225	265	147	264	200	232	169	285	303	218	212
818	Genetic Information Processing	Translation	03011 Ribosome	K02888	K02888 RP-L21, MRPL21, rplU; large subunit ribosomal protein L21	-0.816958	0.0821851	0	1	1	450	684	384	101	306	326	323	179	607	57	260	437	110	225	264	227	307	174	230	259	143	273	215	243	160	288	253	233	221
819	Genetic Information Processing	Translation	03011 Ribosome	K02890	K02890 RP-L22, MRPL22, rplV; large subunit ribosomal protein L22	-1.05449	0.0842674	0	1	1	278	390	295	64	201	235	251	123	420	47	213	315	74	182	224	189	232	139	237	225	138	210	169	218	111	216	207	201	194
820	Genetic Information Processing	Translation	03011 Ribosome	K02892	K02892 RP-L23, MRPL23, rplW; large subunit ribosomal protein L23	-1.3607	0.0813319	0	1	1	179	277	184	46	115	143	130	99	296	23	137	224	62	135	165	152	201	129	161	177	89	164	134	179	112	185	180	155	168
821	Genetic Information Processing	Translation	03011 Ribosome	K02895	K02895 RP-L24, MRPL24, rplX; large subunit ribosomal protein L24	-1.29004	0.104835	0	1	1	181	339	178	61	150	144	150	113	309	33	127	205	65	139	175	178	220	117	174	180	79	173	159	164	116	203	167	208	129
822	Genetic Information Processing	Translation	03011 Ribosome	K02897	K02897 RP-L25, rplY; large subunit ribosomal protein L25	0.282298	0.0753891	0	1	1	471	708	535	145	375	344	362	265	626	82	361	482	37	143	99	136	162	106	122	143	86	144	165	141	106	145	228	90	145
823	Genetic Information Processing	Translation	03011 Ribosome	K02899	K02899 RP-L27, MRPL27, rpmA; large subunit ribosomal protein L27	-1.02532	0.0837759	0	1	1	206	315	270	51	167	228	208	121	333	35	129	218	54	149	160	142	158	129	176	181	110	151	140	163	120	175	217	151	132
824	Genetic Information Processing	Translation	03011 Ribosome	K02902	K02902 RP-L28, MRPL28, rpmB; large subunit ribosomal protein L28	-1.00917	0.0901616	0	1	1	222	266	210	71	146	187	165	112	321	42	153	220	51	135	173	154	150	121	151	141	71	157	141	150	115	185	191	144	139
825	Genetic Information Processing	Translation	03011 Ribosome	K02904	K02904 RP-L29, rpmC; large subunit ribosomal protein L29	-1.44532	0.163282	0	1	1	58	149	68	19	49	46	75	47	125	11	43	70	34	44	98	76	87	56	75	71	68	71	53	70	31	80	49	65	44
826	Genetic Information Processing	Translation	03011 Ribosome	K02907	K02907 RP-L30, MRPL30, rpmD; large subunit ribosomal protein L30	1.01817	0.168628	0	1	1	62	97	50	16	38	58	40	19	99	14	43	56	3	9	5	10	17	10	10	9	8	7	7	7	5	12	15	9	16
827	Genetic Information Processing	Translation	03011 Ribosome	K02909	K02909 RP-L31, rpmE; large subunit ribosomal protein L31	-1.54977	0.0981557	0	1	1	165	210	185	43	150	147	164	93	197	21	119	165	67	159	191	149	189	135	166	189	104	149	148	135	136	195	217	153	180
828	Genetic Information Processing	Translation	03011 Ribosome	K02911	K02911 RP-L32, MRPL32, rpmF; large subunit ribosomal protein L32	-1.62061	0.0909948	0	1	1	105	138	93	31	63	87	63	52	120	16	81	91	34	89	102	105	130	78	93	103	62	117	87	114	82	108	115	93	79
829	Genetic Information Processing	Translation	03011 Ribosome	K02913	K02913 RP-L33, MRPL33, rpmG; large subunit ribosomal protein L33	-1.76914	0.11004	0	1	1	77	132	99	24	70	77	71	62	123	16	53	83	42	103	120	90	138	65	115	103	70	103	81	108	66	128	110	113	104
830	Genetic Information Processing	Translation	03011 Ribosome	K02914	K02914 RP-L34, MRPL34, rpmH; large subunit ribosomal protein L34	-0.592683	0.245339	0	1	1	13	11	13	4	5	11	20	6	16	4	11	15	1	6	1	10	10	8	6	9	3	6	6	4	5	11	12	5	8
831	Genetic Information Processing	Translation	03011 Ribosome	K02916	K02916 RP-L35, MRPL35, rpmI; large subunit ribosomal protein L35	-1.80647	0.106024	0	1	1	87	160	101	24	56	67	69	45	137	23	67	101	26	93	133	133	151	101	122	111	62	123	105	97	65	130	101	115	117
832	Genetic Information Processing	Translation	03011 Ribosome	K02919	K02919 RP-L36, MRPL36, rpmJ; large subunit ribosomal protein L36	0.097092	0.902986	0	1	NA	4	0	3	0	2	2	0	1	1	0	0	1	0	0	0	1	0	0	1	0	1	0	0	2	0	0	0	2	0
833	Genetic Information Processing	Translation	03011 Ribosome	K02967	K02967 RP-S2, MRPS2, rpsB; small subunit ribosomal protein S2	-0.592498	0.071495	0	1	1	882	1151	1007	228	668	738	773	447	1129	124	568	933	161	406	486	396	526	334	431	472	283	477	401	443	321	487	554	467	443
834	Genetic Information Processing	Translation	03011 Ribosome	K02982	K02982 RP-S3, rpsC; small subunit ribosomal protein S3	-0.513145	0.0827187	0	1	1	837	1171	890	198	598	686	698	404	1074	132	511	834	167	337	426	372	420	329	423	445	292	386	375	366	206	393	475	381	365
835	Genetic Information Processing	Translation	03011 Ribosome	K02986	K02986 RP-S4, rpsD; small subunit ribosomal protein S4	-0.661709	0.063116	0	1	1	725	837	762	182	472	634	595	363	918	98	465	692	123	347	363	338	445	312	388	367	236	391	360	364	247	416	442	360	357
836	Genetic Information Processing	Translation	03011 Ribosome	K02988	K02988 RP-S5, MRPS5, rpsE; small subunit ribosomal protein S5	-0.680092	0.0954194	0	1	1	670	923	745	167	460	604	555	302	835	116	394	691	157	329	424	338	432	301	375	397	223	357	298	345	195	380	390	380	255
837	Genetic Information Processing	Translation	03011 Ribosome	K02992	K02992 RP-S7, MRPS7, rpsG; small subunit ribosomal protein S7	-0.726752	0.0772202	0	1	1	517	682	503	116	306	404	371	228	631	74	309	466	82	214	314	228	302	226	271	279	169	271	248	252	171	344	289	225	242
838	Genetic Information Processing	Translation	03011 Ribosome	K02994	K02994 RP-S8, rpsH; small subunit ribosomal protein S8	-1.01858	0.0846568	0	1	1	346	459	358	82	267	286	301	175	465	55	249	339	107	211	251	234	293	218	259	261	152	243	208	220	134	230	259	224	211
839	Genetic Information Processing	Translation	03011 Ribosome	K02996	K02996 RP-S9, MRPS9, rpsI; small subunit ribosomal protein S9	-0.834675	0.0777098	0	1	1	423	593	390	132	279	291	283	188	586	61	292	440	81	218	256	231	314	191	274	219	160	231	223	254	162	273	269	248	241
840	Genetic Information Processing	Translation	03011 Ribosome	K02946	K02946 RP-S10, MRPS10, rpsJ; small subunit ribosomal protein S10	-1.04967	0.0803908	0	1	1	296	416	317	63	214	246	257	158	448	56	199	326	67	173	228	223	266	178	206	235	139	193	196	228	122	263	235	225	201
841	Genetic Information Processing	Translation	03011 Ribosome	K02948	K02948 RP-S11, MRPS11, rpsK; small subunit ribosomal protein S11	-0.702875	0.0744692	0	1	1	445	574	512	124	288	359	412	204	566	72	292	451	87	216	256	232	262	219	302	253	161	219	223	227	149	283	314	207	216
842	Genetic Information Processing	Translation	03011 Ribosome	K02950	K02950 RP-S12, MRPS12, rpsL; small subunit ribosomal protein S12	-0.442622	0.0674577	0	1	1	341	465	409	114	289	288	284	161	553	67	236	408	49	177	164	181	199	126	164	181	121	170	155	197	128	185	212	136	163
843	Genetic Information Processing	Translation	03011 Ribosome	K02952	K02952 RP-S13, rpsM; small subunit ribosomal protein S13	-0.881246	0.0874128	0	1	1	361	576	422	110	256	342	353	218	533	71	248	359	91	235	296	264	290	183	272	272	125	266	212	219	177	250	285	241	221
844	Genetic Information Processing	Translation	03011 Ribosome	K02954	K02954 RP-S14, MRPS14, rpsN; small subunit ribosomal protein S14	-1.23773	0.0749444	0	1	1	225	326	285	70	167	195	208	141	312	48	162	270	60	188	172	197	241	156	206	228	118	207	169	215	143	232	190	220	210
845	Genetic Information Processing	Translation	03011 Ribosome	K02956	K02956 RP-S15, MRPS15, rpsO; small subunit ribosomal protein S15	-1.12875	0.0770968	0	1	1	236	356	236	69	160	188	193	112	352	31	156	240	56	150	176	197	209	116	194	149	94	197	176	169	115	233	203	170	160
846	Genetic Information Processing	Translation	03011 Ribosome	K02961	K02961 RP-S17, MRPS17, rpsQ; small subunit ribosomal protein S17	-1.37927	0.0967357	0	1	1	167	215	171	37	120	129	151	75	245	25	122	159	48	124	145	123	150	99	133	162	126	157	137	117	101	154	171	175	136
847	Genetic Information Processing	Translation	03011 Ribosome	K02965	K02965 RP-S19, rpsS; small subunit ribosomal protein S19	-1.15643	0.0873444	0	1	1	217	300	231	55	176	191	174	123	288	32	143	217	62	142	165	138	185	120	181	186	109	168	173	158	115	183	177	192	154
848	Genetic Information Processing	Translation	03011 Ribosome	K02863	K02863 RP-L1, MRPL1, rplA; large subunit ribosomal protein L1	-0.706727	0.0805626	0	1	1	742	1091	918	187	563	673	736	397	1082	128	463	836	166	397	448	399	501	359	543	419	301	464	341	463	282	456	502	447	374
849	Genetic Information Processing	Translation	03011 Ribosome	K02886	K02886 RP-L2, MRPL2, rplB; large subunit ribosomal protein L2	-0.630994	0.0867936	0	1	1	1057	1322	1060	288	765	837	857	471	1293	160	640	942	210	433	560	449	612	453	585	590	332	498	445	540	278	564	634	569	470
850	Genetic Information Processing	Translation	03011 Ribosome	K02906	K02906 RP-L3, MRPL3, rplC; large subunit ribosomal protein L3	-0.721952	0.0973054	0	1	1	681	933	737	198	489	553	565	324	892	127	441	724	183	338	449	326	391	303	431	394	276	356	311	363	263	425	405	378	339
851	Genetic Information Processing	Translation	03011 Ribosome	K02931	K02931 RP-L5, MRPL5, rplE; large subunit ribosomal protein L5	-0.620978	0.0757435	0	1	1	629	814	634	159	499	520	580	323	830	93	402	644	126	291	356	315	387	267	341	357	203	330	271	342	221	338	395	305	302
852	Genetic Information Processing	Translation	03011 Ribosome	K02933	K02933 RP-L6, MRPL6, rplF; large subunit ribosomal protein L6	-0.724059	0.0783916	0	1	1	503	702	578	147	408	444	479	279	684	60	325	521	116	250	296	258	335	211	297	320	170	315	263	289	185	332	365	310	297
853	Genetic Information Processing	Translation	03011 Ribosome	K02864	K02864 RP-L10, MRPL10, rplJ; large subunit ribosomal protein L10	-0.754468	0.0908057	0	1	1	532	695	469	127	341	359	388	254	708	84	330	523	125	229	270	256	286	203	275	319	157	315	246	302	231	309	329	317	209
854	Genetic Information Processing	Translation	03011 Ribosome	K02867	K02867 RP-L11, MRPL11, rplK; large subunit ribosomal protein L11	-0.726083	0.0779856	0	1	1	417	690	536	129	312	387	394	221	577	94	302	464	75	234	307	230	309	186	273	272	177	276	233	267	151	327	327	242	266
855	Genetic Information Processing	Translation	03011 Ribosome	K02871	K02871 RP-L13, MRPL13, rplM; large subunit ribosomal protein L13	-0.652392	0.0829109	0	1	1	467	728	457	143	383	434	386	263	660	51	326	500	106	231	258	228	289	186	267	264	159	296	234	240	166	324	281	259	288
856	Genetic Information Processing	Translation	03011 Ribosome	K02874	K02874 RP-L14, MRPL14, rplN; large subunit ribosomal protein L14	-0.827483	0.0740133	0	1	1	418	486	421	94	284	306	326	176	546	57	236	395	79	229	224	220	272	178	248	252	113	239	217	210	155	255	329	227	177
857	Genetic Information Processing	Translation	03011 Ribosome	K02876	K02876 RP-L15, MRPL15, rplO; large subunit ribosomal protein L15	-0.90748	0.0817531	0	1	1	404	550	404	114	312	329	315	206	523	52	244	393	92	219	263	269	279	208	275	272	175	267	225	225	121	285	297	243	225
858	Genetic Information Processing	Translation	03011 Ribosome	K02881	K02881 RP-L18, MRPL18, rplR; large subunit ribosomal protein L18	-1.18094	0.0972051	0	1	1	253	380	255	71	189	206	166	127	365	46	178	283	82	176	238	187	220	183	196	218	127	191	179	180	114	217	183	200	188
859	Genetic Information Processing	Translation	03011 Ribosome	K02890	K02890 RP-L22, MRPL22, rplV; large subunit ribosomal protein L22	-1.05449	0.0842674	0	1	1	278	390	295	64	201	235	251	123	420	47	213	315	74	182	224	189	232	139	237	225	138	210	169	218	111	216	207	201	194
860	Genetic Information Processing	Translation	03011 Ribosome	K02892	K02892 RP-L23, MRPL23, rplW; large subunit ribosomal protein L23	-1.3607	0.0813319	0	1	1	179	277	184	46	115	143	130	99	296	23	137	224	62	135	165	152	201	129	161	177	89	164	134	179	112	185	180	155	168
861	Genetic Information Processing	Translation	03011 Ribosome	K02895	K02895 RP-L24, MRPL24, rplX; large subunit ribosomal protein L24	-1.29004	0.104835	0	1	1	181	339	178	61	150	144	150	113	309	33	127	205	65	139	175	178	220	117	174	180	79	173	159	164	116	203	167	208	129
862	Genetic Information Processing	Translation	03011 Ribosome	K02904	K02904 RP-L29, rpmC; large subunit ribosomal protein L29	-1.44532	0.163282	0	1	1	58	149	68	19	49	46	75	47	125	11	43	70	34	44	98	76	87	56	75	71	68	71	53	70	31	80	49	65	44
863	Genetic Information Processing	Translation	03011 Ribosome	K02907	K02907 RP-L30, MRPL30, rpmD; large subunit ribosomal protein L30	1.01817	0.168628	0	1	1	62	97	50	16	38	58	40	19	99	14	43	56	3	9	5	10	17	10	10	9	8	7	7	7	5	12	15	9	16
864	Genetic Information Processing	Translation	03016 Transfer RNA biogenesis	K03540	K03540 RPR2, RPP21; ribonuclease P protein subunit RPR2 [EC:3.1.26.5]	2.23256	1.66644	0.139554	0.889013	NA	0	5	1	0	0	1	0	0	0	0	0	3	0	0	0	0	0	0	0	0	0	0	0	0	0	0	0	0	0
865	Genetic Information Processing	Translation	03016 Transfer RNA biogenesis	K00784	K00784 rnz; ribonuclease Z [EC:3.1.26.11]	-1.08779	0.138736	0	1	1	450	595	481	101	313	450	538	345	543	57	282	419	176	297	431	294	361	258	407	339	186	361	305	316	186	340	281	377	293
866	Genetic Information Processing	Translation	03016 Transfer RNA biogenesis	K01166	K01166 E3.1.27.1; ribonuclease T2 [EC:3.1.27.1]	6.95777	0.535831	9.25249	2.19319e-20	3.0557e-19	194	359	175	56	106	132	96	53	269	28	101	202	0	0	0	1	0	1	0	1	0	2	0	0	0	0	2	0	0
867	Genetic Information Processing	Translation	03016 Transfer RNA biogenesis	K00974	K00974 cca; tRNA nucleotidyltransferase (CCA-adding enzyme) [EC:2.7.7.72 3.1.3.- 3.1.4.-]	-0.611112	0.150422	0	1	1	619	1033	689	170	553	631	1014	545	788	76	506	784	207	318	479	401	500	286	295	415	189	447	360	338	250	475	286	475	335
868	Genetic Information Processing	Translation	03016 Transfer RNA biogenesis	K14415	K14415 RTCB, rtcB; tRNA-splicing ligase RtcB [EC:6.5.1.3]	4.4503	0.243057	10.0812	6.69165e-24	1.13021e-22	445	611	669	171	565	512	658	487	548	82	434	539	0	14	3	4	7	3	15	10	13	27	15	7	6	2	9	4	16
869	Genetic Information Processing	Translation	03016 Transfer RNA biogenesis	K03231	K03231 EEF1A; elongation factor 1-alpha	0.150584	1.92959	0	1	NA	0	0	0	0	1	1	0	0	0	0	0	0	0	0	0	1	0	0	0	0	0	0	0	0	0	0	0	0	0
870	Genetic Information Processing	Translation	03016 Transfer RNA biogenesis	K01885	K01885 EARS, gltX; glutamyl-tRNA synthetase [EC:6.1.1.17]	-0.417169	0.0735648	0	1	1	1829	2872	2076	484	1287	1406	1487	820	2544	289	1324	1899	344	738	917	805	1012	650	859	850	438	911	760	849	551	920	830	792	836
871	Genetic Information Processing	Translation	03016 Transfer RNA biogenesis	K01881	K01881 PARS, proS; prolyl-tRNA synthetase [EC:6.1.1.15]	-0.807382	0.101335	0	1	1	1542	2242	1692	386	1188	1358	1518	813	1989	246	968	1542	441	814	1116	849	1075	729	1002	967	588	958	781	903	528	1008	901	997	805
872	Genetic Information Processing	Translation	03016 Transfer RNA biogenesis	K01870	K01870 IARS, ileS; isoleucyl-tRNA synthetase [EC:6.1.1.5]	-0.808748	0.077993	0	1	1	2827	4143	2961	729	2150	2416	2451	1441	3772	397	1776	2734	690	1552	1751	1616	1995	1391	1747	1704	1031	1768	1377	1608	1107	1820	1700	1704	1476
873	Genetic Information Processing	Translation	03016 Transfer RNA biogenesis	K01869	K01869 LARS, leuS; leucyl-tRNA synthetase [EC:6.1.1.4]	-0.77299	0.079936	0	1	1	2550	3674	2665	663	1780	2082	2402	1304	3489	386	1604	2567	638	1423	1658	1404	1763	1156	1351	1514	830	1523	1343	1430	912	1581	1636	1454	1463
874	Genetic Information Processing	Translation	03016 Transfer RNA biogenesis	K01874	K01874 MARS, metG; methionyl-tRNA synthetase [EC:6.1.1.10]	-0.634745	0.0810485	0	1	1	1582	2335	1792	405	1249	1442	1517	808	2231	268	1076	1665	353	801	948	861	1059	702	755	863	477	914	801	818	636	931	869	913	994
875	Genetic Information Processing	Translation	03016 Transfer RNA biogenesis	K01886	K01886 QARS, glnS; glutaminyl-tRNA synthetase [EC:6.1.1.18]	1.21579	0.136505	0	1	1	472	479	562	104	337	323	506	300	470	61	215	390	17	62	27	61	80	58	72	81	62	70	52	50	34	80	125	54	51
876	Genetic Information Processing	Translation	03016 Transfer RNA biogenesis	K01887	K01887 RARS, argS; arginyl-tRNA synthetase [EC:6.1.1.19]	-0.735659	0.0871107	0	1	1	1566	2329	1668	419	1153	1269	1328	808	2226	223	1024	1534	416	795	970	924	1090	627	814	886	508	922	785	812	556	1000	881	907	882
877	Genetic Information Processing	Translation	03016 Transfer RNA biogenesis	K04567	K04567 KARS, lysS; lysyl-tRNA synthetase, class II [EC:6.1.1.6]	-1.19043	0.13215	0	1	1	774	890	928	212	577	675	1073	593	968	102	553	768	281	530	850	612	689	494	704	666	418	697	545	598	407	716	547	758	595
878	Genetic Information Processing	Translation	03016 Transfer RNA biogenesis	K01876	K01876 DARS, aspS; aspartyl-tRNA synthetase [EC:6.1.1.12]	-0.789752	0.0811385	0	1	1	1874	2778	2117	441	1408	1582	1661	898	2411	267	1132	1832	446	972	1224	1032	1240	865	1070	1060	679	1132	1018	1020	694	1196	1133	1111	963
879	Genetic Information Processing	Translation	03016 Transfer RNA biogenesis	K01872	K01872 AARS, alaS; alanyl-tRNA synthetase [EC:6.1.1.7]	-0.824128	0.0773955	0	1	1	2405	3606	2668	631	1812	2096	2140	1221	3283	368	1627	2455	643	1350	1586	1385	1705	1175	1485	1417	879	1473	1305	1454	919	1649	1661	1489	1457
880	Genetic Information Processing	Translation	03016 Transfer RNA biogenesis	K01893	K01893 NARS, asnS; asparaginyl-tRNA synthetase [EC:6.1.1.22]	2.35956	0.133813	2.68705	0.00720872	0.0227534	669	772	850	137	561	650	837	515	809	83	396	577	10	52	23	43	52	48	57	54	40	50	39	44	23	58	63	41	55
881	Genetic Information Processing	Translation	03016 Transfer RNA biogenesis	K01880	K01880 GARS, glyS1; glycyl-tRNA synthetase [EC:6.1.1.14]	-0.251726	0.129426	0	1	1	434	413	521	82	379	349	508	316	496	66	196	369	47	137	128	172	169	160	186	192	138	179	150	173	111	233	291	124	226
882	Genetic Information Processing	Translation	03016 Transfer RNA biogenesis	K01868	K01868 TARS, thrS; threonyl-tRNA synthetase [EC:6.1.1.3]	-0.450878	0.0732442	0	1	1	2443	3784	2713	614	1715	2143	2251	1315	3181	347	1533	2338	437	1052	1260	1062	1305	851	1141	1165	693	1249	1057	1098	725	1280	1242	1087	1176
883	Genetic Information Processing	Translation	03016 Transfer RNA biogenesis	K01875	K01875 SARS, serS; seryl-tRNA synthetase [EC:6.1.1.11]	-0.769125	0.0793542	0	1	1	1202	1661	1318	332	852	970	1075	622	1500	172	800	1259	276	613	767	685	757	571	709	706	416	711	627	654	465	840	722	727	594
884	Genetic Information Processing	Translation	03016 Transfer RNA biogenesis	K01883	K01883 CARS, cysS; cysteinyl-tRNA synthetase [EC:6.1.1.16]	-0.619199	0.0912791	0	1	1	1488	2484	1644	393	1024	1430	1546	875	2257	211	1006	1595	318	790	997	810	945	634	873	840	494	871	745	737	528	961	820	912	700
885	Genetic Information Processing	Translation	03016 Transfer RNA biogenesis	K01873	K01873 VARS, valS; valyl-tRNA synthetase [EC:6.1.1.9]	-0.830844	0.0778779	0	1	1	2456	3719	2659	602	1772	2048	2260	1213	3448	364	1660	2611	609	1318	1714	1401	1742	1177	1504	1575	864	1556	1365	1506	928	1602	1632	1518	1454
886	Genetic Information Processing	Translation	03016 Transfer RNA biogenesis	K01892	K01892 HARS, hisS; histidyl-tRNA synthetase [EC:6.1.1.21]	-0.73779	0.0806146	0	1	1	1300	1879	1350	405	906	1129	1096	656	1818	205	882	1357	331	708	848	699	876	588	712	730	429	758	672	706	518	833	817	737	748
887	Genetic Information Processing	Translation	03016 Transfer RNA biogenesis	K01889	K01889 FARSA, pheS; phenylalanyl-tRNA synthetase alpha chain [EC:6.1.1.20]	-0.688643	0.0696749	0	1	1	1026	1584	1181	308	802	858	938	565	1366	176	706	1153	238	563	644	619	724	478	621	630	351	582	552	605	397	632	679	545	539
888	Genetic Information Processing	Translation	03016 Transfer RNA biogenesis	K01890	K01890 FARSB, pheT; phenylalanyl-tRNA synthetase beta chain [EC:6.1.1.20]	-0.861076	0.0841516	0	1	1	2088	3222	2136	535	1485	1772	1791	1020	2816	319	1397	2111	538	1216	1433	1240	1519	1026	1315	1261	683	1417	1219	1201	847	1373	1255	1400	1114
889	Genetic Information Processing	Translation	03016 Transfer RNA biogenesis	K01866	K01866 YARS, tyrS; tyrosyl-tRNA synthetase [EC:6.1.1.1]	-0.72727	0.0836752	0	1	1	1193	1829	1287	329	840	943	1105	621	1490	188	729	1143	295	596	755	651	787	531	704	714	379	747	563	648	405	769	683	614	633
890	Genetic Information Processing	Translation	03016 Transfer RNA biogenesis	K01867	K01867 WARS, trpS; tryptophanyl-tRNA synthetase [EC:6.1.1.2]	-0.787804	0.0772202	0	1	1	969	1476	1169	257	757	804	870	483	1325	163	601	1026	243	487	610	582	708	480	574	603	311	650	541	614	414	627	569	601	580
891	Genetic Information Processing	Translation	03016 Transfer RNA biogenesis	K15442	K15442 TAD3, ADAT3; tRNA-specific adenosine deaminase 3	1.02579	2.01258	0	1	NA	1	0	0	0	1	0	0	0	0	0	0	1	0	0	0	0	0	0	0	0	0	0	0	0	0	0	0	0	0
892	Genetic Information Processing	Translation	03016 Transfer RNA biogenesis	K00555	K00555 TRMT1, trm1; tRNA (guanine26-N2/guanine27-N2)-dimethyltransferase [EC:2.1.1.215 2.1.1.216]	5.07087	0.427852	7.17742	7.10392e-13	5.79803e-12	167	206	81	31	61	93	250	31	164	5	24	138	0	1	1	2	1	2	0	2	1	2	0	0	3	0	2	1	0
893	Genetic Information Processing	Translation	03016 Transfer RNA biogenesis	K07442	K07442 TRM61, GCD14; tRNA (adenine57-N1/adenine58-N1)-methyltransferase [EC:2.1.1.219 2.1.1.220]	-1.82536	0.520048	0	1	1	0	1	9	1	0	1	20	1	0	0	12	4	4	4	3	6	6	4	5	10	1	8	12	3	8	2	19	3	4
894	Genetic Information Processing	Translation	03016 Transfer RNA biogenesis	K03439	K03439 trmB, METTL1; tRNA (guanine-N7-)-methyltransferase [EC:2.1.1.33]	-0.342154	0.0958442	0	1	1	508	810	527	132	402	421	424	326	740	83	355	556	91	212	256	217	269	174	210	247	116	287	224	248	165	269	178	241	238
895	Genetic Information Processing	Translation	03016 Transfer RNA biogenesis	K06173	K06173 truA, PUS1; tRNA pseudouridine38-40 synthase [EC:5.4.99.12]	-0.922088	0.0896098	0	1	1	582	1045	673	162	506	590	581	352	920	110	402	730	190	427	508	444	481	319	427	433	220	436	407	471	280	500	491	398	351
896	Genetic Information Processing	Translation	03016 Transfer RNA biogenesis	K03177	K03177 truB, PUS4, TRUB1; tRNA pseudouridine55 synthase [EC:5.4.99.25]	-0.793556	0.0917302	0	1	1	675	1082	742	173	499	538	555	320	914	101	456	687	157	341	500	376	444	312	423	453	250	408	347	360	266	424	376	419	334
897	Genetic Information Processing	Translation	03016 Transfer RNA biogenesis	K06176	K06176 truD, PUS7; tRNA pseudouridine13 synthase [EC:5.4.99.27]	1.95655	0.264649	0	1	1	28	59	53	8	21	23	27	16	53	4	27	31	2	4	0	3	2	0	5	5	2	7	0	4	2	5	5	1	1
898	Genetic Information Processing	Translation	03016 Transfer RNA biogenesis	K00566	K00566 mnmA, trmU, TRMU; tRNA-specific 2-thiouridylase [EC:2.8.1.-]	-0.77077	0.0897467	0	1	1	1146	1562	1233	300	805	949	983	511	1466	165	745	1164	297	524	754	593	717	496	652	629	360	656	563	681	410	697	698	687	609
899	Genetic Information Processing	Translation	03016 Transfer RNA biogenesis	K04487	K04487 iscS, NFS1; cysteine desulfurase [EC:2.8.1.7]	-0.65233	0.116544	0	1	1	1456	2081	1635	394	1106	1413	2014	955	1987	204	998	1576	379	748	1056	795	966	689	858	926	477	989	703	820	480	967	735	961	807
900	Genetic Information Processing	Translation	03016 Transfer RNA biogenesis	K11996	K11996 MOCS3, UBA4, moeB; adenylyltransferase and sulfurtransferase	-1.15989	0.137527	0	1	1	467	730	461	120	373	413	592	350	641	64	303	448	180	306	525	335	428	299	429	401	199	439	339	351	222	465	285	429	323
901	Genetic Information Processing	Translation	03016 Transfer RNA biogenesis	K07739	K07739 ELP3, KAT9; elongator complex protein 3 [EC:2.3.1.48]	1.1014	0.48223	0	1	1	11	14	12	2	5	5	4	1	7	0	8	2	1	1	1	1	1	0	2	1	1	1	0	2	0	1	0	3	1
902	Genetic Information Processing	Translation	03016 Transfer RNA biogenesis	K07566	K07566 tsaC, rimN, SUA5; L-threonylcarbamoyladenylate synthase [EC:2.7.7.87]	-0.703239	0.064406	0	1	1	588	916	645	155	447	556	566	265	832	87	413	641	127	316	309	343	398	269	348	325	203	370	335	358	209	419	359	366	306
903	Genetic Information Processing	Translation	03016 Transfer RNA biogenesis	K00791	K00791 miaA, TRIT1; tRNA dimethylallyltransferase [EC:2.5.1.75]	-1.01809	0.0811415	0	1	1	642	1041	718	151	487	562	618	391	940	98	460	682	199	434	509	462	531	362	485	509	257	483	401	447	311	549	499	446	482
904	Genetic Information Processing	Translation	03016 Transfer RNA biogenesis	K03650	K03650 mnmE, trmE, MSS1; tRNA modification GTPase [EC:3.6.-.-]	-0.985336	0.0821296	0	1	1	987	1442	972	248	771	826	966	583	1236	150	611	968	263	637	640	685	802	502	532	683	339	772	635	666	496	885	817	691	596
905	Genetic Information Processing	Translation	03016 Transfer RNA biogenesis	K03495	K03495 gidA, mnmG, MTO1; tRNA uridine 5-carboxymethylaminomethyl modification enzyme	-1.32715	0.0873272	0	1	1	1765	2826	1933	501	1290	1548	1679	905	2353	273	1117	1713	607	1338	1877	1514	1736	1245	1572	1556	960	1588	1383	1476	950	1758	1539	1600	1378
906	Genetic Information Processing	Translation	03016 Transfer RNA biogenesis	K00773	K00773 tgt, QTRT1; queuine tRNA-ribosyltransferase [EC:2.4.2.29]	-0.642812	0.0855342	0	1	1	1126	1666	1255	353	896	1048	1050	563	1504	185	774	1167	249	544	729	595	734	468	697	634	362	696	604	649	352	683	684	671	555
907	Genetic Information Processing	Translation	03016 Transfer RNA biogenesis	K01008	K01008 selD, SEPHS; selenide, water dikinase [EC:2.7.9.3]	-1.48627	0.126481	0	1	1	822	1368	716	206	463	692	708	410	1095	98	507	714	368	574	981	691	825	557	735	785	375	809	605	671	429	802	549	852	660
908	Genetic Information Processing	Translation	03016 Transfer RNA biogenesis	K00685	K00685 ATE1, ate1; arginine-tRNA-protein transferase [EC:2.3.2.8]	2.3893	0.125457	3.10308	0.0019152	0.00652272	374	636	368	106	214	305	244	120	535	68	248	434	7	19	11	35	25	22	23	32	18	37	13	25	10	27	44	13	18
909	Genetic Information Processing	Translation	03016 Transfer RNA biogenesis	K01409	K01409 gcp, QRI7, OSGEPL, tsaD; O-sialoglycoprotein endopeptidase [EC:3.4.24.57]	-0.948055	0.0742428	0	1	1	1012	1492	1065	224	687	797	938	455	1264	146	609	1041	241	582	708	629	754	496	647	670	373	677	616	622	449	667	710	634	520
910	Genetic Information Processing	Translation	03016 Transfer RNA biogenesis	K12598	K12598 MTR4, SKIV2L2; ATP-dependent RNA helicase DOB1 [EC:3.6.4.13]	-2.36422	1.99733	-0.182355	0.855304	NA	0	0	0	0	0	0	0	0	0	0	0	0	0	0	0	1	0	0	0	0	0	0	0	0	0	0	2	0	0
911	Genetic Information Processing	Translation	03016 Transfer RNA biogenesis	K01082	K01082 E3.1.3.7, cysQ, MET22, BPNT1; 3'(2'), 5'-bisphosphate nucleotidase [EC:3.1.3.7]	-0.93328	0.0858523	0	1	1	681	945	669	165	439	512	725	257	914	97	412	657	179	389	446	376	456	328	428	435	239	445	378	390	267	480	416	411	490
912	Genetic Information Processing	Translation	03016 Transfer RNA biogenesis	K03536	K03536 rnpA; ribonuclease P protein component [EC:3.1.26.5]	-1.28245	0.108822	0	1	1	221	247	179	57	139	162	154	75	251	39	143	207	51	131	188	153	182	108	169	172	84	199	166	165	106	171	131	199	144
913	Genetic Information Processing	Translation	03016 Transfer RNA biogenesis	K00784	K00784 rnz; ribonuclease Z [EC:3.1.26.11]	-1.08779	0.138736	0	1	1	450	595	481	101	313	450	538	345	543	57	282	419	176	297	431	294	361	258	407	339	186	361	305	316	186	340	281	377	293
914	Genetic Information Processing	Translation	03016 Transfer RNA biogenesis	K03683	K03683 rnt; ribonuclease T [EC:3.1.13.-]	-1.08538	0.311196	0	1	1	10	8	38	1	12	8	7	6	8	3	22	39	2	9	6	11	7	14	23	15	7	14	4	9	8	24	18	7	15
915	Genetic Information Processing	Translation	03016 Transfer RNA biogenesis	K00989	K00989 rph; ribonuclease PH [EC:2.7.7.56]	1.16102	0.0795929	0	1	1	623	1036	719	154	384	505	481	234	824	99	460	706	20	80	49	96	135	87	79	95	61	83	97	99	68	118	170	67	109
916	Genetic Information Processing	Translation	03016 Transfer RNA biogenesis	K01147	K01147 rnb; exoribonuclease II [EC:3.1.13.1]	-0.810532	0.195053	0	1	1	428	635	384	113	346	403	620	307	507	54	274	404	189	265	260	312	393	171	120	264	62	289	235	261	166	321	183	434	263
917	Genetic Information Processing	Translation	03016 Transfer RNA biogenesis	K03684	K03684 rnd; ribonuclease D [EC:3.1.13.5]	0.0041825	0.097879	0	1	1	994	1571	1096	307	645	775	675	442	1380	186	792	1093	143	294	407	372	433	260	300	312	157	374	332	353	258	387	343	384	280
918	Genetic Information Processing	Translation	03016 Transfer RNA biogenesis	K01166	K01166 E3.1.27.1; ribonuclease T2 [EC:3.1.27.1]	6.95777	0.535831	9.25249	2.19319e-20	3.0557e-19	194	359	175	56	106	132	96	53	269	28	101	202	0	0	0	1	0	1	0	1	0	2	0	0	0	0	2	0	0
919	Genetic Information Processing	Translation	03016 Transfer RNA biogenesis	K00974	K00974 cca; tRNA nucleotidyltransferase (CCA-adding enzyme) [EC:2.7.7.72 3.1.3.- 3.1.4.-]	-0.611112	0.150422	0	1	1	619	1033	689	170	553	631	1014	545	788	76	506	784	207	318	479	401	500	286	295	415	189	447	360	338	250	475	286	475	335
920	Genetic Information Processing	Translation	03016 Transfer RNA biogenesis	K14415	K14415 RTCB, rtcB; tRNA-splicing ligase RtcB [EC:6.5.1.3]	4.4503	0.243057	10.0812	6.69165e-24	1.13021e-22	445	611	669	171	565	512	658	487	548	82	434	539	0	14	3	4	7	3	15	10	13	27	15	7	6	2	9	4	16
921	Genetic Information Processing	Translation	03016 Transfer RNA biogenesis	K01975	K01975 ligT; 2'-5' RNA ligase [EC:6.5.1.-]	2.17355	0.340569	0.509585	0.610342	1	34	57	34	9	25	27	42	5	58	8	39	34	0	5	1	0	3	3	3	1	8	1	4	0	0	0	9	4	2
922	Genetic Information Processing	Translation	03016 Transfer RNA biogenesis	K07559	K07559 kptA; putative RNA 2'-phosphotransferase [EC:2.7.1.-]	8.81	1.01706	6.69579	2.14507e-11	1.55725e-10	92	145	121	28	174	82	151	114	106	20	115	140	0	0	0	0	0	0	0	0	0	0	1	0	0	0	0	0	0
923	Genetic Information Processing	Translation	03016 Transfer RNA biogenesis	K01869	K01869 LARS, leuS; leucyl-tRNA synthetase [EC:6.1.1.4]	-0.77299	0.079936	0	1	1	2550	3674	2665	663	1780	2082	2402	1304	3489	386	1604	2567	638	1423	1658	1404	1763	1156	1351	1514	830	1523	1343	1430	912	1581	1636	1454	1463
924	Genetic Information Processing	Translation	03016 Transfer RNA biogenesis	K04566	K04566 lysK; lysyl-tRNA synthetase, class I [EC:6.1.1.6]	-0.0637281	0.110548	0	1	1	776	1281	795	226	559	577	370	203	1109	132	510	750	71	316	177	309	367	228	211	235	116	237	279	294	240	294	363	142	281
925	Genetic Information Processing	Translation	03016 Transfer RNA biogenesis	K01881	K01881 PARS, proS; prolyl-tRNA synthetase [EC:6.1.1.15]	-0.807382	0.101335	0	1	1	1542	2242	1692	386	1188	1358	1518	813	1989	246	968	1542	441	814	1116	849	1075	729	1002	967	588	958	781	903	528	1008	901	997	805
926	Genetic Information Processing	Translation	03016 Transfer RNA biogenesis	K01866	K01866 YARS, tyrS; tyrosyl-tRNA synthetase [EC:6.1.1.1]	-0.72727	0.0836752	0	1	1	1193	1829	1287	329	840	943	1105	621	1490	188	729	1143	295	596	755	651	787	531	704	714	379	747	563	648	405	769	683	614	633
927	Genetic Information Processing	Translation	03016 Transfer RNA biogenesis	K01867	K01867 WARS, trpS; tryptophanyl-tRNA synthetase [EC:6.1.1.2]	-0.787804	0.0772202	0	1	1	969	1476	1169	257	757	804	870	483	1325	163	601	1026	243	487	610	582	708	480	574	603	311	650	541	614	414	627	569	601	580
928	Genetic Information Processing	Translation	03016 Transfer RNA biogenesis	K01868	K01868 TARS, thrS; threonyl-tRNA synthetase [EC:6.1.1.3]	-0.450878	0.0732442	0	1	1	2443	3784	2713	614	1715	2143	2251	1315	3181	347	1533	2338	437	1052	1260	1062	1305	851	1141	1165	693	1249	1057	1098	725	1280	1242	1087	1176
929	Genetic Information Processing	Translation	03016 Transfer RNA biogenesis	K01870	K01870 IARS, ileS; isoleucyl-tRNA synthetase [EC:6.1.1.5]	-0.808748	0.077993	0	1	1	2827	4143	2961	729	2150	2416	2451	1441	3772	397	1776	2734	690	1552	1751	1616	1995	1391	1747	1704	1031	1768	1377	1608	1107	1820	1700	1704	1476
930	Genetic Information Processing	Translation	03016 Transfer RNA biogenesis	K04567	K04567 KARS, lysS; lysyl-tRNA synthetase, class II [EC:6.1.1.6]	-1.19043	0.13215	0	1	1	774	890	928	212	577	675	1073	593	968	102	553	768	281	530	850	612	689	494	704	666	418	697	545	598	407	716	547	758	595
931	Genetic Information Processing	Translation	03016 Transfer RNA biogenesis	K04568	K04568 poxA; lysyl-tRNA synthetase, class II [EC:6.1.1.6]	0.629257	0.281471	0	1	1	22	57	79	13	15	39	31	30	40	2	37	54	2	6	1	6	10	4	8	17	14	19	5	11	2	7	28	6	5
932	Genetic Information Processing	Translation	03016 Transfer RNA biogenesis	K01872	K01872 AARS, alaS; alanyl-tRNA synthetase [EC:6.1.1.7]	-0.824128	0.0773955	0	1	1	2405	3606	2668	631	1812	2096	2140	1221	3283	368	1627	2455	643	1350	1586	1385	1705	1175	1485	1417	879	1473	1305	1454	919	1649	1661	1489	1457
933	Genetic Information Processing	Translation	03016 Transfer RNA biogenesis	K01873	K01873 VARS, valS; valyl-tRNA synthetase [EC:6.1.1.9]	-0.830844	0.0778779	0	1	1	2456	3719	2659	602	1772	2048	2260	1213	3448	364	1660	2611	609	1318	1714	1401	1742	1177	1504	1575	864	1556	1365	1506	928	1602	1632	1518	1454
934	Genetic Information Processing	Translation	03016 Transfer RNA biogenesis	K01874	K01874 MARS, metG; methionyl-tRNA synthetase [EC:6.1.1.10]	-0.634745	0.0810485	0	1	1	1582	2335	1792	405	1249	1442	1517	808	2231	268	1076	1665	353	801	948	861	1059	702	755	863	477	914	801	818	636	931	869	913	994
935	Genetic Information Processing	Translation	03016 Transfer RNA biogenesis	K01875	K01875 SARS, serS; seryl-tRNA synthetase [EC:6.1.1.11]	-0.769125	0.0793542	0	1	1	1202	1661	1318	332	852	970	1075	622	1500	172	800	1259	276	613	767	685	757	571	709	706	416	711	627	654	465	840	722	727	594
936	Genetic Information Processing	Translation	03016 Transfer RNA biogenesis	K01876	K01876 DARS, aspS; aspartyl-tRNA synthetase [EC:6.1.1.12]	-0.789752	0.0811385	0	1	1	1874	2778	2117	441	1408	1582	1661	898	2411	267	1132	1832	446	972	1224	1032	1240	865	1070	1060	679	1132	1018	1020	694	1196	1133	1111	963
937	Genetic Information Processing	Translation	03016 Transfer RNA biogenesis	K01878	K01878 glyQ; glycyl-tRNA synthetase alpha chain [EC:6.1.1.14]	-0.832974	0.0808162	0	1	1	677	1125	806	207	466	646	584	340	925	108	493	825	180	401	529	434	513	386	436	449	238	444	398	405	272	490	478	416	405
938	Genetic Information Processing	Translation	03016 Transfer RNA biogenesis	K01879	K01879 glyS; glycyl-tRNA synthetase beta chain [EC:6.1.1.14]	-1.00201	0.104531	0	1	1	1239	2112	1399	361	933	1172	1162	561	1884	201	932	1454	456	858	1113	958	1074	744	878	954	429	960	754	802	564	1005	780	917	808
939	Genetic Information Processing	Translation	03016 Transfer RNA biogenesis	K14164	K14164 glyQS; glycyl-tRNA synthetase [EC:6.1.1.14]	1.92305	0.57063	0	1	1	20	4	9	0	3	9	6	2	11	1	23	6	1	1	2	1	0	2	1	0	0	0	1	0	0	1	2	1	0
940	Genetic Information Processing	Translation	03016 Transfer RNA biogenesis	K01883	K01883 CARS, cysS; cysteinyl-tRNA synthetase [EC:6.1.1.16]	-0.619199	0.0912791	0	1	1	1488	2484	1644	393	1024	1430	1546	875	2257	211	1006	1595	318	790	997	810	945	634	873	840	494	871	745	737	528	961	820	912	700
941	Genetic Information Processing	Translation	03016 Transfer RNA biogenesis	K01884	K01884 cysS1; cysteinyl-tRNA synthetase, unknown class [EC:6.1.1.16]	1.85605	1.38613	0	1	NA	4	2	0	0	1	1	0	0	1	0	0	1	0	0	0	0	0	0	0	0	0	0	0	0	0	0	1	0	0
942	Genetic Information Processing	Translation	03016 Transfer RNA biogenesis	K01885	K01885 EARS, gltX; glutamyl-tRNA synthetase [EC:6.1.1.17]	-0.417169	0.0735648	0	1	1	1829	2872	2076	484	1287	1406	1487	820	2544	289	1324	1899	344	738	917	805	1012	650	859	850	438	911	760	849	551	920	830	792	836
943	Genetic Information Processing	Translation	03016 Transfer RNA biogenesis	K01886	K01886 QARS, glnS; glutaminyl-tRNA synthetase [EC:6.1.1.18]	1.21579	0.136505	0	1	1	472	479	562	104	337	323	506	300	470	61	215	390	17	62	27	61	80	58	72	81	62	70	52	50	34	80	125	54	51
944	Genetic Information Processing	Translation	03016 Transfer RNA biogenesis	K01887	K01887 RARS, argS; arginyl-tRNA synthetase [EC:6.1.1.19]	-0.735659	0.0871107	0	1	1	1566	2329	1668	419	1153	1269	1328	808	2226	223	1024	1534	416	795	970	924	1090	627	814	886	508	922	785	812	556	1000	881	907	882
945	Genetic Information Processing	Translation	03016 Transfer RNA biogenesis	K01889	K01889 FARSA, pheS; phenylalanyl-tRNA synthetase alpha chain [EC:6.1.1.20]	-0.688643	0.0696749	0	1	1	1026	1584	1181	308	802	858	938	565	1366	176	706	1153	238	563	644	619	724	478	621	630	351	582	552	605	397	632	679	545	539
946	Genetic Information Processing	Translation	03016 Transfer RNA biogenesis	K01890	K01890 FARSB, pheT; phenylalanyl-tRNA synthetase beta chain [EC:6.1.1.20]	-0.861076	0.0841516	0	1	1	2088	3222	2136	535	1485	1772	1791	1020	2816	319	1397	2111	538	1216	1433	1240	1519	1026	1315	1261	683	1417	1219	1201	847	1373	1255	1400	1114
947	Genetic Information Processing	Translation	03016 Transfer RNA biogenesis	K01892	K01892 HARS, hisS; histidyl-tRNA synthetase [EC:6.1.1.21]	-0.73779	0.0806146	0	1	1	1300	1879	1350	405	906	1129	1096	656	1818	205	882	1357	331	708	848	699	876	588	712	730	429	758	672	706	518	833	817	737	748
948	Genetic Information Processing	Translation	03016 Transfer RNA biogenesis	K01893	K01893 NARS, asnS; asparaginyl-tRNA synthetase [EC:6.1.1.22]	2.35956	0.133813	2.68705	0.00720872	0.0227534	669	772	850	137	561	650	837	515	809	83	396	577	10	52	23	43	52	48	57	54	40	50	39	44	23	58	63	41	55
949	Genetic Information Processing	Translation	03016 Transfer RNA biogenesis	K01894	K01894 gluQ; glutamyl-Q tRNA(Asp) synthetase [EC:6.1.1.-]	2.22958	0.15368	1.49386	0.135211	0.358197	257	487	278	94	162	241	139	71	448	47	199	303	2	13	12	16	25	12	20	28	16	19	22	33	10	24	40	12	13
950	Genetic Information Processing	Translation	03016 Transfer RNA biogenesis	K09759	K09759 aspC; nondiscriminating aspartyl-tRNA synthetase [EC:6.1.1.23]	4.74365	1.25842	2.18023	0.0292406	NA	20	1	4	2	0	0	0	2	2	0	8	3	0	0	0	0	0	0	0	0	0	0	0	0	0	0	0	0	0
951	Genetic Information Processing	Translation	03016 Transfer RNA biogenesis	K09698	K09698 gltX; nondiscriminating glutamyl-tRNA synthetase [EC:6.1.1.24]	-1.78992	0.245098	0	1	1	16	17	21	2	5	9	8	5	16	1	6	8	2	16	11	10	13	9	16	26	10	15	16	8	6	7	32	7	9
952	Genetic Information Processing	Translation	03016 Transfer RNA biogenesis	K11991	K11991 tadA; tRNA(adenine34) deaminase [EC:3.5.4.33]	-0.112919	0.15619	0	1	1	86	109	145	29	80	102	110	89	113	12	58	98	6	35	32	36	40	15	46	48	23	50	33	49	28	39	71	37	60
953	Genetic Information Processing	Translation	03016 Transfer RNA biogenesis	K05539	K05539 dusA; tRNA-dihydrouridine synthase A [EC:1.-.-.-]	-1.24192	0.102913	0	1	1	662	1022	668	159	421	545	503	274	859	84	422	694	245	444	620	448	611	386	481	481	274	498	453	481	304	559	457	548	436
954	Genetic Information Processing	Translation	03016 Transfer RNA biogenesis	K05540	K05540 dusB; tRNA-dihydrouridine synthase B [EC:1.-.-.-]	0.772842	0.176403	0	1	1	69	124	83	32	48	42	39	30	106	13	62	103	4	15	7	13	17	7	19	21	15	16	21	9	2	14	28	15	21
955	Genetic Information Processing	Translation	03016 Transfer RNA biogenesis	K05541	K05541 dusC; tRNA-dihydrouridine synthase C [EC:1.-.-.-]	1.71923	0.469809	0	1	1	10	8	23	2	7	11	2	7	8	1	11	11	0	1	1	1	1	2	2	2	1	0	0	2	0	2	2	0	0
956	Genetic Information Processing	Translation	03016 Transfer RNA biogenesis	K06168	K06168 miaB; bifunctional enzyme involved in thiolation and methylation of tRNA	-0.823047	0.0708145	0	1	1	1445	2102	1530	352	1006	1138	1279	660	1749	231	874	1451	324	728	876	790	977	719	808	857	496	895	770	801	537	941	919	860	898
957	Genetic Information Processing	Translation	03016 Transfer RNA biogenesis	K15256	K15256 cmoA; tRNA (cmo5U34)-methyltransferase [EC:2.1.1.-]	0.854709	0.181063	0	1	1	80	149	149	50	65	93	94	109	130	19	173	165	11	26	27	32	27	14	18	21	20	38	27	32	21	16	38	21	23
958	Genetic Information Processing	Translation	03016 Transfer RNA biogenesis	K15257	K15257 cmoB; tRNA (mo5U34)-methyltransferase [EC:2.1.1.-]	-0.201914	0.248676	0	1	1	30	18	63	13	10	34	19	16	31	2	20	44	1	9	16	4	9	10	6	16	11	18	21	12	7	11	15	8	17
959	Genetic Information Processing	Translation	03016 Transfer RNA biogenesis	K04094	K04094 trmFO, gid; methylenetetrahydrofolate--tRNA-(uracil-5-)-methyltransferase [EC:2.1.1.74]	1.49148	0.0860468	0	1	1	992	1653	1011	263	599	831	855	450	1379	153	664	1051	53	103	148	101	144	105	125	107	84	140	101	99	73	108	146	118	113
960	Genetic Information Processing	Translation	03016 Transfer RNA biogenesis	K00557	K00557 trmA; tRNA (uracil-5-)-methyltransferase [EC:2.1.1.35]	-0.875112	0.394407	0	1	1	3	8	16	4	1	11	1	15	15	2	3	17	0	4	6	8	4	0	3	3	3	7	6	16	9	8	14	7	8
961	Genetic Information Processing	Translation	03016 Transfer RNA biogenesis	K03439	K03439 trmB, METTL1; tRNA (guanine-N7-)-methyltransferase [EC:2.1.1.33]	-0.342154	0.0958442	0	1	1	508	810	527	132	402	421	424	326	740	83	355	556	91	212	256	217	269	174	210	247	116	287	224	248	165	269	178	241	238
962	Genetic Information Processing	Translation	03016 Transfer RNA biogenesis	K00554	K00554 trmD; tRNA (guanine37-N1)-methyltransferase [EC:2.1.1.228]	0.231589	0.0604368	0	1	1	726	1010	795	199	512	614	680	387	896	94	453	729	59	226	150	209	277	180	188	241	121	201	225	213	165	222	298	148	221
963	Genetic Information Processing	Translation	03016 Transfer RNA biogenesis	K03650	K03650 mnmE, trmE, MSS1; tRNA modification GTPase [EC:3.6.-.-]	-0.985336	0.0821296	0	1	1	987	1442	972	248	771	826	966	583	1236	150	611	968	263	637	640	685	802	502	532	683	339	772	635	666	496	885	817	691	596
964	Genetic Information Processing	Translation	03016 Transfer RNA biogenesis	K03214	K03214 yfiF, trmG; RNA methyltransferase, TrmH family [EC:2.1.1.-]	2.40562	1.44695	0.280326	0.779227	NA	1	1	3	0	1	0	1	0	2	0	0	0	0	0	0	0	0	0	0	0	0	0	0	0	0	0	0	0	0
965	Genetic Information Processing	Translation	03016 Transfer RNA biogenesis	K03216	K03216 trmL, cspR; tRNA (cytidine/uridine-2'-O-)-methyltransferase [EC:2.1.1.207]	-2.26205	0.0992986	-2.63902	0.00831471	0.0259474	117	225	205	50	123	121	146	83	166	20	117	166	104	223	264	238	283	204	263	269	161	309	240	233	164	288	230	271	280
966	Genetic Information Processing	Translation	03016 Transfer RNA biogenesis	K00556	K00556 trmH; tRNA (guanosine-2'-O-)-methyltransferase [EC:2.1.1.34]	-2.02437	0.170804	-0.142687	0.886537	1	198	201	140	36	122	82	282	75	159	23	77	170	107	176	305	213	244	160	235	218	98	270	157	214	133	221	164	253	235
967	Genetic Information Processing	Translation	03016 Transfer RNA biogenesis	K02533	K02533 lasT; tRNA/rRNA methyltransferase [EC:2.1.1.-]	-1.00499	0.105769	0	1	1	429	743	448	122	303	401	353	169	717	78	315	493	154	260	370	285	392	206	277	323	174	329	259	295	221	359	267	332	288
968	Genetic Information Processing	Translation	03016 Transfer RNA biogenesis	K15396	K15396 trmJ; tRNA (cytidine32/uridine32-2'-O)-methyltransferase [EC:2.1.1.200]	-2.23041	0.259037	-0.889478	0.373746	0.913504	15	6	20	6	5	8	5	13	10	0	13	12	3	15	7	21	16	12	30	24	11	14	14	15	18	21	44	19	30
969	Genetic Information Processing	Translation	03016 Transfer RNA biogenesis	K06967	K06967 trmK; tRNA (adenine22-N1)-methyltransferase [EC:2.1.1.217]	1.68801	1.25095	0	1	NA	1	0	0	0	2	0	4	2	2	0	1	0	0	0	0	0	0	1	0	0	0	1	0	0	0	0	0	0	0
970	Genetic Information Processing	Translation	03016 Transfer RNA biogenesis	K15460	K15460 yfiC, trmX; tRNA1Val (adenine37-N6)-methyltransferase [EC:2.1.1.223]	2.61192	0.296899	2.06103	0.0393004	0.112777	44	89	58	15	46	48	34	56	67	18	15	53	0	1	2	2	9	3	5	3	1	3	1	5	4	2	3	5	4
971	Genetic Information Processing	Translation	03016 Transfer RNA biogenesis	K16317	K16317 trmY; tRNA (pseudouridine54-N1)-methyltransferase [EC:2.1.1.257]	0.330708	1.41147	0	1	NA	0	0	0	0	1	0	0	3	1	0	0	0	0	0	0	0	0	0	0	0	0	1	1	0	0	1	0	0	0
972	Genetic Information Processing	Translation	03016 Transfer RNA biogenesis	K16318	K16318 trm14; tRNA (guanine6-N2)-methyltransferase [EC:2.1.1.256]	0.241957	1.87515	0	1	NA	1	0	0	0	0	0	0	1	0	0	0	0	0	0	0	0	0	1	0	0	0	0	0	0	0	0	0	0	0
973	Genetic Information Processing	Translation	03016 Transfer RNA biogenesis	K03437	K03437 spoU; RNA methyltransferase, TrmH family	-1.12188	0.150816	0	1	1	307	412	342	82	289	342	381	328	395	60	259	292	131	225	384	301	349	195	278	268	132	307	230	250	197	311	236	298	233
974	Genetic Information Processing	Translation	03016 Transfer RNA biogenesis	K06173	K06173 truA, PUS1; tRNA pseudouridine38-40 synthase [EC:5.4.99.12]	-0.922088	0.0896098	0	1	1	582	1045	673	162	506	590	581	352	920	110	402	730	190	427	508	444	481	319	427	433	220	436	407	471	280	500	491	398	351
975	Genetic Information Processing	Translation	03016 Transfer RNA biogenesis	K03177	K03177 truB, PUS4, TRUB1; tRNA pseudouridine55 synthase [EC:5.4.99.25]	-0.793556	0.0917302	0	1	1	675	1082	742	173	499	538	555	320	914	101	456	687	157	341	500	376	444	312	423	453	250	408	347	360	266	424	376	419	334
976	Genetic Information Processing	Translation	03016 Transfer RNA biogenesis	K06175	K06175 truC; tRNA pseudouridine65 synthase [EC:5.4.99.26]	3.26425	0.417328	3.02938	0.00245055	0.00823751	40	35	55	9	44	44	107	43	24	3	13	43	0	0	0	1	2	2	3	6	0	2	0	3	0	4	2	2	1
977	Genetic Information Processing	Translation	03016 Transfer RNA biogenesis	K06176	K06176 truD, PUS7; tRNA pseudouridine13 synthase [EC:5.4.99.27]	1.95655	0.264649	0	1	1	28	59	53	8	21	23	27	16	53	4	27	31	2	4	0	3	2	0	5	5	2	7	0	4	2	5	5	1	1
978	Genetic Information Processing	Translation	03016 Transfer RNA biogenesis	K06177	K06177 rluA; tRNA pseudouridine32 synthase / 23S rRNA pseudouridine746 synthase [EC:5.4.99.28 5.4.99.29]	3.99315	0.151197	13.1825	1.10653e-39	4.44547e-38	485	635	456	119	279	421	492	265	595	66	321	489	0	7	3	12	19	18	9	6	6	9	11	4	4	10	13	12	18
979	Genetic Information Processing	Translation	03016 Transfer RNA biogenesis	K00566	K00566 mnmA, trmU, TRMU; tRNA-specific 2-thiouridylase [EC:2.8.1.-]	-0.77077	0.0897467	0	1	1	1146	1562	1233	300	805	949	983	511	1466	165	745	1164	297	524	754	593	717	496	652	629	360	656	563	681	410	697	698	687	609
980	Genetic Information Processing	Translation	03016 Transfer RNA biogenesis	K14058	K14058 ttcA; tRNA 2-thiocytidine biosynthesis protein TtcA	3.48608	0.142016	10.4642	1.26177e-25	2.34134e-24	572	814	515	130	266	449	363	153	746	57	294	492	3	8	11	16	6	11	9	19	17	22	15	14	7	10	23	14	20
981	Genetic Information Processing	Translation	03016 Transfer RNA biogenesis	K04085	K04085 tusA, sirA; tRNA 2-thiouridine synthesizing protein A [EC:2.8.1.-]	0.150495	0.205958	0	1	1	44	54	32	7	23	22	13	13	56	7	24	31	3	8	6	11	10	4	4	11	4	16	7	12	16	12	18	9	7
982	Genetic Information Processing	Translation	03016 Transfer RNA biogenesis	K07237	K07237 tusB, dsrH; tRNA 2-thiouridine synthesizing protein B	-4.83306	1.16802	-2.42553	0.0152861	0.0458694	0	0	0	0	0	1	0	0	0	0	0	0	0	4	0	0	0	1	1	1	0	3	1	0	3	4	4	2	1
983	Genetic Information Processing	Translation	03016 Transfer RNA biogenesis	K07236	K07236 tusC, dsrF; tRNA 2-thiouridine synthesizing protein C	-4.06805	0.7798	-2.65203	0.00800106	0.0250821	0	0	0	0	0	2	0	1	1	0	0	0	1	3	1	6	1	0	4	1	1	3	2	4	0	3	7	2	3
984	Genetic Information Processing	Translation	03016 Transfer RNA biogenesis	K07235	K07235 tusD, dsrE; tRNA 2-thiouridine synthesizing protein D [EC:2.8.1.-]	-1.19735	0.575387	0	1	1	6	0	1	0	0	8	1	0	1	0	3	13	1	2	1	1	3	1	6	0	2	2	2	3	1	1	6	2	7
985	Genetic Information Processing	Translation	03016 Transfer RNA biogenesis	K11179	K11179 tusE, dsrC; tRNA 2-thiouridine synthesizing protein E [EC:2.8.1.-]	-3.41891	0.413158	-3.43431	0.000594054	0.00220862	1	1	2	0	2	1	1	3	4	0	1	2	1	9	7	7	6	2	5	7	8	5	9	3	5	8	10	10	5
986	Genetic Information Processing	Translation	03016 Transfer RNA biogenesis	K13628	K13628 iscA, ISCA1; iron-sulfur cluster assembly protein	0.327301	0.0833966	0	1	1	335	467	349	99	245	317	311	192	481	57	214	341	13	116	58	88	103	66	83	112	71	99	98	105	75	119	151	80	90
987	Genetic Information Processing	Translation	03016 Transfer RNA biogenesis	K04487	K04487 iscS, NFS1; cysteine desulfurase [EC:2.8.1.7]	-0.65233	0.116544	0	1	1	1456	2081	1635	394	1106	1413	2014	955	1987	204	998	1576	379	748	1056	795	966	689	858	926	477	989	703	820	480	967	735	961	807
988	Genetic Information Processing	Translation	03016 Transfer RNA biogenesis	K03495	K03495 gidA, mnmG, MTO1; tRNA uridine 5-carboxymethylaminomethyl modification enzyme	-1.32715	0.0873272	0	1	1	1765	2826	1933	501	1290	1548	1679	905	2353	273	1117	1713	607	1338	1877	1514	1736	1245	1572	1556	960	1588	1383	1476	950	1758	1539	1600	1378
989	Genetic Information Processing	Translation	03016 Transfer RNA biogenesis	K00791	K00791 miaA, TRIT1; tRNA dimethylallyltransferase [EC:2.5.1.75]	-1.01809	0.0811415	0	1	1	642	1041	718	151	487	562	618	391	940	98	460	682	199	434	509	462	531	362	485	509	257	483	401	447	311	549	499	446	482
990	Genetic Information Processing	Translation	03016 Transfer RNA biogenesis	K06169	K06169 miaE; tRNA-(ms[2]io[6]A)-hydroxylase [EC:1.-.-.-]	-1.08704	0.153383	0	1	1	282	325	280	79	286	263	386	211	328	32	183	280	82	176	318	222	241	178	276	243	142	272	173	191	103	226	166	253	205
991	Genetic Information Processing	Translation	03016 Transfer RNA biogenesis	K15461	K15461 mnmC; tRNA 5-methylaminomethyl-2-thiouridine biosynthesis bifunctional protein [EC:2.1.1.61 1.5.-.-]	0.688684	0.20399	0	1	1	55	101	104	20	43	126	29	36	161	18	95	83	4	7	13	15	28	9	22	15	16	18	16	23	16	18	25	21	32
992	Genetic Information Processing	Translation	03016 Transfer RNA biogenesis	K07568	K07568 queA; S-adenosylmethionine:tRNA ribosyltransferase-isomerase [EC:2.4.99.17]	-0.495596	0.107888	0	1	1	984	1329	1114	263	811	877	950	610	1268	130	645	1036	220	403	628	412	558	407	551	496	321	511	427	457	280	534	440	455	482
993	Genetic Information Processing	Translation	03016 Transfer RNA biogenesis	K06920	K06920 queC; 7-cyano-7-deazaguanine synthase [EC:6.3.4.20]	-1.34875	0.145715	0	1	1	195	465	308	69	250	259	161	187	448	39	199	315	126	212	362	217	277	201	241	240	162	307	189	204	130	295	209	278	217
994	Genetic Information Processing	Translation	03016 Transfer RNA biogenesis	K10026	K10026 queE; 7-carboxy-7-deazaguanine synthase [EC:4.3.99.3]	1.1196	0.231768	0	1	1	32	77	90	11	43	36	44	26	104	12	31	73	1	16	3	9	7	6	12	8	7	17	6	15	4	3	11	16	2
995	Genetic Information Processing	Translation	03016 Transfer RNA biogenesis	K06879	K06879 queF; 7-cyano-7-deazaguanine reductase [EC:1.7.1.13]	-1.92201	0.345624	0	1	1	6	2	17	4	16	9	5	6	8	1	1	7	3	7	6	18	9	0	10	21	11	11	13	12	5	8	31	13	12
996	Genetic Information Processing	Translation	03016 Transfer RNA biogenesis	K09457	K09457 queF; 7-cyano-7-deazaguanine reductase [EC:1.7.1.13]	-1.28441	0.118284	0	1	1	244	348	258	51	131	195	132	110	282	24	149	206	61	152	213	176	211	122	151	179	100	223	158	169	82	186	152	238	163
997	Genetic Information Processing	Translation	03016 Transfer RNA biogenesis	K01737	K01737 queD, ptpS, PTS; 6-pyruvoyltetrahydropterin/6-carboxytetrahydropterin synthase [EC:4.2.3.12 4.1.2.50]	-1.66058	0.157084	0	1	1	404	553	374	101	391	371	547	310	572	58	272	408	224	426	726	410	498	368	530	507	243	550	412	457	225	552	319	582	457
998	Genetic Information Processing	Translation	03016 Transfer RNA biogenesis	K01008	K01008 selD, SEPHS; selenide, water dikinase [EC:2.7.9.3]	-1.48627	0.126481	0	1	1	822	1368	716	206	463	692	708	410	1095	98	507	714	368	574	981	691	825	557	735	785	375	809	605	671	429	802	549	852	660
999	Genetic Information Processing	Translation	03016 Transfer RNA biogenesis	K06917	K06917 selU; tRNA 2-selenouridine synthase [EC:2.9.1.-]	-1.43383	0.130159	0	1	1	374	593	353	113	242	312	378	197	480	55	231	359	191	295	424	349	401	256	318	372	145	387	287	295	175	394	288	421	306
1000	Genetic Information Processing	Translation	03016 Transfer RNA biogenesis	K00773	K00773 tgt, QTRT1; queuine tRNA-ribosyltransferase [EC:2.4.2.29]	-0.642812	0.0855342	0	1	1	1126	1666	1255	353	896	1048	1050	563	1504	185	774	1167	249	544	729	595	734	468	697	634	362	696	604	649	352	683	684	671	555
1001	Genetic Information Processing	Translation	03016 Transfer RNA biogenesis	K03151	K03151 thiI; thiamine biosynthesis protein ThiI	-0.964118	0.691067	0	1	1	5	1	0	0	4	1	0	6	1	1	1	1	1	7	1	1	1	0	1	0	3	3	2	0	2	0	6	0	0
1002	Genetic Information Processing	Translation	03016 Transfer RNA biogenesis	K04075	K04075 tilS, mesJ; tRNA(Ile)-lysidine synthase [EC:6.3.4.19]	-1.16307	0.103787	0	1	1	482	819	503	136	415	433	533	294	697	61	345	490	179	353	447	360	455	299	402	397	224	460	313	417	238	446	374	451	403
1003	Genetic Information Processing	Translation	03016 Transfer RNA biogenesis	K15780	K15780 tilS-hprT; bifunctional protein TilS/HprT [EC:6.3.4.19 2.4.2.8]	-0.776325	1.19988	0	1	NA	1	0	1	0	1	0	1	0	0	0	0	1	0	0	0	0	0	0	2	0	0	0	2	1	0	0	0	0	0
1004	Genetic Information Processing	Translation	03016 Transfer RNA biogenesis	K06957	K06957 tmcA; tRNA(Met) cytidine acetyltransferase [EC:2.3.1.193]	-0.191204	0.710609	0	1	1	3	0	0	0	4	3	1	8	0	0	3	0	0	0	1	1	1	2	0	1	1	2	0	1	1	4	1	1	1
1005	Genetic Information Processing	Translation	03016 Transfer RNA biogenesis	K00684	K00684 aat; leucyl/phenylalanyl-tRNA--protein transferase [EC:2.3.2.6]	2.259	0.0979731	2.64356	0.00820395	0.0256211	457	736	467	127	313	382	512	243	607	58	323	483	7	27	21	40	41	31	37	42	35	33	35	41	16	35	47	25	25
1006	Genetic Information Processing	Translation	03016 Transfer RNA biogenesis	K00685	K00685 ATE1, ate1; arginine-tRNA-protein transferase [EC:2.3.2.8]	2.3893	0.125457	3.10308	0.0019152	0.00652272	374	636	368	106	214	305	244	120	535	68	248	434	7	19	11	35	25	22	23	32	18	37	13	25	10	27	44	13	18
1007	Genetic Information Processing	Translation	03016 Transfer RNA biogenesis	K14742	K14742 tsaB; tRNA threonylcarbamoyladenosine biosynthesis protein TsaB	0.868242	0.223092	0	1	1	83	88	73	9	78	58	86	75	73	9	42	64	0	7	9	14	25	11	11	15	13	17	19	7	19	27	21	8	12
1008	Genetic Information Processing	Translation	03016 Transfer RNA biogenesis	K07566	K07566 tsaC, rimN, SUA5; L-threonylcarbamoyladenylate synthase [EC:2.7.7.87]	-0.703239	0.064406	0	1	1	588	916	645	155	447	556	566	265	832	87	413	641	127	316	309	343	398	269	348	325	203	370	335	358	209	419	359	366	306
1009	Genetic Information Processing	Translation	03016 Transfer RNA biogenesis	K01409	K01409 gcp, QRI7, OSGEPL, tsaD; O-sialoglycoprotein endopeptidase [EC:3.4.24.57]	-0.948055	0.0742428	0	1	1	1012	1492	1065	224	687	797	938	455	1264	146	609	1041	241	582	708	629	754	496	647	670	373	677	616	622	449	667	710	634	520
1010	Genetic Information Processing	Translation	03016 Transfer RNA biogenesis	K06925	K06925 tsaE; tRNA threonylcarbamoyladenosine biosynthesis protein TsaE	-1.23461	0.098616	0	1	1	261	423	258	63	177	198	218	158	364	39	179	245	90	158	238	205	252	158	231	216	118	218	195	190	139	217	192	219	221
1011	Genetic Information Processing	Translation	03016 Transfer RNA biogenesis	K12573	K12573 rnr, vacB; ribonuclease R [EC:3.1.-.-]	-0.171841	0.110056	0	1	1	1948	3049	2009	555	1297	1443	1733	929	2596	333	1244	1956	333	603	812	777	930	538	543	757	335	754	628	717	481	938	643	981	815
1012	Genetic Information Processing	Translation	03016 Transfer RNA biogenesis	K00962	K00962 pnp, PNPT1; polyribonucleotide nucleotidyltransferase [EC:2.7.7.8]	-0.760487	0.0812436	0	1	1	2307	3384	2496	622	1721	1906	2064	1168	3025	380	1445	2412	561	1147	1480	1186	1621	1082	1430	1478	868	1290	1230	1317	816	1463	1500	1358	1161
1013	Genetic Information Processing	Translation	03016 Transfer RNA biogenesis	K07560	K07560 dtd; D-tyrosyl-tRNA(Tyr) deacylase [EC:3.1.-.-]	1.54516	0.111808	0	1	1	266	416	301	62	218	214	286	149	336	40	168	281	9	36	19	28	33	22	37	34	26	35	36	24	17	27	58	27	48
1014	Genetic Information Processing	Translation	03010 Ribosome	K02945	K02945 RP-S1, rpsA; small subunit ribosomal protein S1	-0.869787	0.0898912	0	1	1	1933	2696	2167	461	1415	1615	1752	1087	2430	307	1212	2033	539	1024	1343	1094	1425	911	1301	1246	805	1163	1031	1165	764	1314	1237	1216	1162
1015	Genetic Information Processing	Translation	03010 Ribosome	K02967	K02967 RP-S2, MRPS2, rpsB; small subunit ribosomal protein S2	-0.592498	0.071495	0	1	1	882	1151	1007	228	668	738	773	447	1129	124	568	933	161	406	486	396	526	334	431	472	283	477	401	443	321	487	554	467	443
1016	Genetic Information Processing	Translation	03010 Ribosome	K02982	K02982 RP-S3, rpsC; small subunit ribosomal protein S3	-0.513145	0.0827187	0	1	1	837	1171	890	198	598	686	698	404	1074	132	511	834	167	337	426	372	420	329	423	445	292	386	375	366	206	393	475	381	365
1017	Genetic Information Processing	Translation	03010 Ribosome	K02986	K02986 RP-S4, rpsD; small subunit ribosomal protein S4	-0.661709	0.063116	0	1	1	725	837	762	182	472	634	595	363	918	98	465	692	123	347	363	338	445	312	388	367	236	391	360	364	247	416	442	360	357
1018	Genetic Information Processing	Translation	03010 Ribosome	K02988	K02988 RP-S5, MRPS5, rpsE; small subunit ribosomal protein S5	-0.680092	0.0954194	0	1	1	670	923	745	167	460	604	555	302	835	116	394	691	157	329	424	338	432	301	375	397	223	357	298	345	195	380	390	380	255
1019	Genetic Information Processing	Translation	03010 Ribosome	K02990	K02990 RP-S6, MRPS6, rpsF; small subunit ribosomal protein S6	-1.21896	0.11114	0	1	1	298	417	303	90	192	257	195	179	375	48	194	316	83	197	303	232	230	191	229	243	156	255	206	247	128	237	252	288	179
1020	Genetic Information Processing	Translation	03010 Ribosome	K02992	K02992 RP-S7, MRPS7, rpsG; small subunit ribosomal protein S7	-0.726752	0.0772202	0	1	1	517	682	503	116	306	404	371	228	631	74	309	466	82	214	314	228	302	226	271	279	169	271	248	252	171	344	289	225	242
1021	Genetic Information Processing	Translation	03010 Ribosome	K02994	K02994 RP-S8, rpsH; small subunit ribosomal protein S8	-1.01858	0.0846568	0	1	1	346	459	358	82	267	286	301	175	465	55	249	339	107	211	251	234	293	218	259	261	152	243	208	220	134	230	259	224	211
1022	Genetic Information Processing	Translation	03010 Ribosome	K02996	K02996 RP-S9, MRPS9, rpsI; small subunit ribosomal protein S9	-0.834675	0.0777098	0	1	1	423	593	390	132	279	291	283	188	586	61	292	440	81	218	256	231	314	191	274	219	160	231	223	254	162	273	269	248	241
1023	Genetic Information Processing	Translation	03010 Ribosome	K02946	K02946 RP-S10, MRPS10, rpsJ; small subunit ribosomal protein S10	-1.04967	0.0803908	0	1	1	296	416	317	63	214	246	257	158	448	56	199	326	67	173	228	223	266	178	206	235	139	193	196	228	122	263	235	225	201
1024	Genetic Information Processing	Translation	03010 Ribosome	K02948	K02948 RP-S11, MRPS11, rpsK; small subunit ribosomal protein S11	-0.702875	0.0744692	0	1	1	445	574	512	124	288	359	412	204	566	72	292	451	87	216	256	232	262	219	302	253	161	219	223	227	149	283	314	207	216
1025	Genetic Information Processing	Translation	03010 Ribosome	K02950	K02950 RP-S12, MRPS12, rpsL; small subunit ribosomal protein S12	-0.442622	0.0674577	0	1	1	341	465	409	114	289	288	284	161	553	67	236	408	49	177	164	181	199	126	164	181	121	170	155	197	128	185	212	136	163
1026	Genetic Information Processing	Translation	03010 Ribosome	K02952	K02952 RP-S13, rpsM; small subunit ribosomal protein S13	-0.881246	0.0874128	0	1	1	361	576	422	110	256	342	353	218	533	71	248	359	91	235	296	264	290	183	272	272	125	266	212	219	177	250	285	241	221
1027	Genetic Information Processing	Translation	03010 Ribosome	K02954	K02954 RP-S14, MRPS14, rpsN; small subunit ribosomal protein S14	-1.23773	0.0749444	0	1	1	225	326	285	70	167	195	208	141	312	48	162	270	60	188	172	197	241	156	206	228	118	207	169	215	143	232	190	220	210
1028	Genetic Information Processing	Translation	03010 Ribosome	K02956	K02956 RP-S15, MRPS15, rpsO; small subunit ribosomal protein S15	-1.12875	0.0770968	0	1	1	236	356	236	69	160	188	193	112	352	31	156	240	56	150	176	197	209	116	194	149	94	197	176	169	115	233	203	170	160
1029	Genetic Information Processing	Translation	03010 Ribosome	K02959	K02959 RP-S16, MRPS16, rpsP; small subunit ribosomal protein S16	-0.923402	0.0798939	0	1	1	356	476	358	97	262	264	298	167	526	53	234	349	68	197	245	212	226	173	249	258	153	243	225	215	139	226	286	238	197
1030	Genetic Information Processing	Translation	03010 Ribosome	K02961	K02961 RP-S17, MRPS17, rpsQ; small subunit ribosomal protein S17	-1.37927	0.0967357	0	1	1	167	215	171	37	120	129	151	75	245	25	122	159	48	124	145	123	150	99	133	162	126	157	137	117	101	154	171	175	136
1031	Genetic Information Processing	Translation	03010 Ribosome	K02963	K02963 RP-S18, MRPS18, rpsR; small subunit ribosomal protein S18	-1.17758	0.0932534	0	1	1	176	228	174	44	147	148	177	83	240	26	123	161	31	131	128	138	165	102	133	155	63	143	141	150	101	139	138	169	133
1032	Genetic Information Processing	Translation	03010 Ribosome	K02965	K02965 RP-S19, rpsS; small subunit ribosomal protein S19	-1.15643	0.0873444	0	1	1	217	300	231	55	176	191	174	123	288	32	143	217	62	142	165	138	185	120	181	186	109	168	173	158	115	183	177	192	154
1033	Genetic Information Processing	Translation	03010 Ribosome	K02968	K02968 RP-S20, rpsT; small subunit ribosomal protein S20	-0.957755	0.0938833	0	1	1	205	291	210	55	157	199	145	122	321	29	172	243	47	147	126	153	165	117	149	142	69	153	141	146	131	177	152	163	99
1034	Genetic Information Processing	Translation	03010 Ribosome	K02970	K02970 RP-S21, MRPS21, rpsU; small subunit ribosomal protein S21	-1.35177	0.0904484	0	1	1	142	211	167	49	86	126	155	70	209	21	98	145	38	151	140	127	140	90	133	133	89	130	113	133	100	146	125	141	116
1035	Genetic Information Processing	Translation	03010 Ribosome	K02863	K02863 RP-L1, MRPL1, rplA; large subunit ribosomal protein L1	-0.706727	0.0805626	0	1	1	742	1091	918	187	563	673	736	397	1082	128	463	836	166	397	448	399	501	359	543	419	301	464	341	463	282	456	502	447	374
1036	Genetic Information Processing	Translation	03010 Ribosome	K02886	K02886 RP-L2, MRPL2, rplB; large subunit ribosomal protein L2	-0.630994	0.0867936	0	1	1	1057	1322	1060	288	765	837	857	471	1293	160	640	942	210	433	560	449	612	453	585	590	332	498	445	540	278	564	634	569	470
1037	Genetic Information Processing	Translation	03010 Ribosome	K02906	K02906 RP-L3, MRPL3, rplC; large subunit ribosomal protein L3	-0.721952	0.0973054	0	1	1	681	933	737	198	489	553	565	324	892	127	441	724	183	338	449	326	391	303	431	394	276	356	311	363	263	425	405	378	339
1038	Genetic Information Processing	Translation	03010 Ribosome	K02926	K02926 RP-L4, MRPL4, rplD; large subunit ribosomal protein L4	-0.69346	0.0823812	0	1	1	598	832	612	158	427	471	469	266	822	97	363	608	109	245	370	260	350	255	320	326	228	336	276	325	218	378	372	334	297
1039	Genetic Information Processing	Translation	03010 Ribosome	K02931	K02931 RP-L5, MRPL5, rplE; large subunit ribosomal protein L5	-0.620978	0.0757435	0	1	1	629	814	634	159	499	520	580	323	830	93	402	644	126	291	356	315	387	267	341	357	203	330	271	342	221	338	395	305	302
1040	Genetic Information Processing	Translation	03010 Ribosome	K02933	K02933 RP-L6, MRPL6, rplF; large subunit ribosomal protein L6	-0.724059	0.0783916	0	1	1	503	702	578	147	408	444	479	279	684	60	325	521	116	250	296	258	335	211	297	320	170	315	263	289	185	332	365	310	297
1041	Genetic Information Processing	Translation	03010 Ribosome	K02935	K02935 RP-L7, MRPL12, rplL; large subunit ribosomal protein L7/L12	0.124726	0.0836305	0	1	1	336	518	421	96	292	350	344	233	530	52	293	418	35	130	89	145	151	109	117	136	99	119	93	114	67	144	190	89	153
1042	Genetic Information Processing	Translation	03010 Ribosome	K02939	K02939 RP-L9, MRPL9, rplI; large subunit ribosomal protein L9	-0.627108	0.0861058	0	1	1	433	671	491	130	332	404	394	203	630	72	309	439	104	196	266	246	234	189	249	262	134	276	200	242	143	285	241	252	237
1043	Genetic Information Processing	Translation	03010 Ribosome	K02864	K02864 RP-L10, MRPL10, rplJ; large subunit ribosomal protein L10	-0.754468	0.0908057	0	1	1	532	695	469	127	341	359	388	254	708	84	330	523	125	229	270	256	286	203	275	319	157	315	246	302	231	309	329	317	209
1044	Genetic Information Processing	Translation	03010 Ribosome	K02867	K02867 RP-L11, MRPL11, rplK; large subunit ribosomal protein L11	-0.726083	0.0779856	0	1	1	417	690	536	129	312	387	394	221	577	94	302	464	75	234	307	230	309	186	273	272	177	276	233	267	151	327	327	242	266
1045	Genetic Information Processing	Translation	03010 Ribosome	K02871	K02871 RP-L13, MRPL13, rplM; large subunit ribosomal protein L13	-0.652392	0.0829109	0	1	1	467	728	457	143	383	434	386	263	660	51	326	500	106	231	258	228	289	186	267	264	159	296	234	240	166	324	281	259	288
1046	Genetic Information Processing	Translation	03010 Ribosome	K02874	K02874 RP-L14, MRPL14, rplN; large subunit ribosomal protein L14	-0.827483	0.0740133	0	1	1	418	486	421	94	284	306	326	176	546	57	236	395	79	229	224	220	272	178	248	252	113	239	217	210	155	255	329	227	177
1047	Genetic Information Processing	Translation	03010 Ribosome	K02876	K02876 RP-L15, MRPL15, rplO; large subunit ribosomal protein L15	-0.90748	0.0817531	0	1	1	404	550	404	114	312	329	315	206	523	52	244	393	92	219	263	269	279	208	275	272	175	267	225	225	121	285	297	243	225
1048	Genetic Information Processing	Translation	03010 Ribosome	K02878	K02878 RP-L16, MRPL16, rplP; large subunit ribosomal protein L16	-0.786918	0.0732063	0	1	1	460	639	540	122	339	448	437	236	631	66	299	539	84	239	297	276	290	206	264	306	193	296	273	302	176	329	364	302	266
1049	Genetic Information Processing	Translation	03010 Ribosome	K02879	K02879 RP-L17, MRPL17, rplQ; large subunit ribosomal protein L17	-0.597588	0.0769185	0	1	1	441	574	411	113	300	337	378	202	572	69	288	433	79	178	227	200	238	182	234	208	147	211	183	204	151	227	260	221	242
1050	Genetic Information Processing	Translation	03010 Ribosome	K02881	K02881 RP-L18, MRPL18, rplR; large subunit ribosomal protein L18	-1.18094	0.0972051	0	1	1	253	380	255	71	189	206	166	127	365	46	178	283	82	176	238	187	220	183	196	218	127	191	179	180	114	217	183	200	188
1051	Genetic Information Processing	Translation	03010 Ribosome	K02884	K02884 RP-L19, MRPL19, rplS; large subunit ribosomal protein L19	-1.06715	0.082963	0	1	1	397	561	436	113	313	374	358	183	629	73	320	456	111	263	355	263	351	230	349	335	200	329	250	299	186	337	345	296	302
1052	Genetic Information Processing	Translation	03010 Ribosome	K02887	K02887 RP-L20, MRPL20, rplT; large subunit ribosomal protein L20	-0.756297	0.0676547	0	1	1	434	529	435	116	299	361	340	206	575	68	247	432	79	235	245	235	257	182	225	265	147	264	200	232	169	285	303	218	212
1053	Genetic Information Processing	Translation	03010 Ribosome	K02888	K02888 RP-L21, MRPL21, rplU; large subunit ribosomal protein L21	-0.816958	0.0821851	0	1	1	450	684	384	101	306	326	323	179	607	57	260	437	110	225	264	227	307	174	230	259	143	273	215	243	160	288	253	233	221
1054	Genetic Information Processing	Translation	03010 Ribosome	K02890	K02890 RP-L22, MRPL22, rplV; large subunit ribosomal protein L22	-1.05449	0.0842674	0	1	1	278	390	295	64	201	235	251	123	420	47	213	315	74	182	224	189	232	139	237	225	138	210	169	218	111	216	207	201	194
1055	Genetic Information Processing	Translation	03010 Ribosome	K02892	K02892 RP-L23, MRPL23, rplW; large subunit ribosomal protein L23	-1.3607	0.0813319	0	1	1	179	277	184	46	115	143	130	99	296	23	137	224	62	135	165	152	201	129	161	177	89	164	134	179	112	185	180	155	168
1056	Genetic Information Processing	Translation	03010 Ribosome	K02895	K02895 RP-L24, MRPL24, rplX; large subunit ribosomal protein L24	-1.29004	0.104835	0	1	1	181	339	178	61	150	144	150	113	309	33	127	205	65	139	175	178	220	117	174	180	79	173	159	164	116	203	167	208	129
1057	Genetic Information Processing	Translation	03010 Ribosome	K02897	K02897 RP-L25, rplY; large subunit ribosomal protein L25	0.282298	0.0753891	0	1	1	471	708	535	145	375	344	362	265	626	82	361	482	37	143	99	136	162	106	122	143	86	144	165	141	106	145	228	90	145
1058	Genetic Information Processing	Translation	03010 Ribosome	K02899	K02899 RP-L27, MRPL27, rpmA; large subunit ribosomal protein L27	-1.02532	0.0837759	0	1	1	206	315	270	51	167	228	208	121	333	35	129	218	54	149	160	142	158	129	176	181	110	151	140	163	120	175	217	151	132
1059	Genetic Information Processing	Translation	03010 Ribosome	K02902	K02902 RP-L28, MRPL28, rpmB; large subunit ribosomal protein L28	-1.00917	0.0901616	0	1	1	222	266	210	71	146	187	165	112	321	42	153	220	51	135	173	154	150	121	151	141	71	157	141	150	115	185	191	144	139
1060	Genetic Information Processing	Translation	03010 Ribosome	K02904	K02904 RP-L29, rpmC; large subunit ribosomal protein L29	-1.44532	0.163282	0	1	1	58	149	68	19	49	46	75	47	125	11	43	70	34	44	98	76	87	56	75	71	68	71	53	70	31	80	49	65	44
1061	Genetic Information Processing	Translation	03010 Ribosome	K02907	K02907 RP-L30, MRPL30, rpmD; large subunit ribosomal protein L30	1.01817	0.168628	0	1	1	62	97	50	16	38	58	40	19	99	14	43	56	3	9	5	10	17	10	10	9	8	7	7	7	5	12	15	9	16
1062	Genetic Information Processing	Translation	03010 Ribosome	K02909	K02909 RP-L31, rpmE; large subunit ribosomal protein L31	-1.54977	0.0981557	0	1	1	165	210	185	43	150	147	164	93	197	21	119	165	67	159	191	149	189	135	166	189	104	149	148	135	136	195	217	153	180
1063	Genetic Information Processing	Translation	03010 Ribosome	K02911	K02911 RP-L32, MRPL32, rpmF; large subunit ribosomal protein L32	-1.62061	0.0909948	0	1	1	105	138	93	31	63	87	63	52	120	16	81	91	34	89	102	105	130	78	93	103	62	117	87	114	82	108	115	93	79
1064	Genetic Information Processing	Translation	03010 Ribosome	K02913	K02913 RP-L33, MRPL33, rpmG; large subunit ribosomal protein L33	-1.76914	0.11004	0	1	1	77	132	99	24	70	77	71	62	123	16	53	83	42	103	120	90	138	65	115	103	70	103	81	108	66	128	110	113	104
1065	Genetic Information Processing	Translation	03010 Ribosome	K02914	K02914 RP-L34, MRPL34, rpmH; large subunit ribosomal protein L34	-0.592683	0.245339	0	1	1	13	11	13	4	5	11	20	6	16	4	11	15	1	6	1	10	10	8	6	9	3	6	6	4	5	11	12	5	8
1066	Genetic Information Processing	Translation	03010 Ribosome	K02916	K02916 RP-L35, MRPL35, rpmI; large subunit ribosomal protein L35	-1.80647	0.106024	0	1	1	87	160	101	24	56	67	69	45	137	23	67	101	26	93	133	133	151	101	122	111	62	123	105	97	65	130	101	115	117
1067	Genetic Information Processing	Translation	03010 Ribosome	K02919	K02919 RP-L36, MRPL36, rpmJ; large subunit ribosomal protein L36	0.097092	0.902986	0	1	NA	4	0	3	0	2	2	0	1	1	0	0	1	0	0	0	1	0	0	1	0	1	0	0	2	0	0	0	2	0
1068	Genetic Information Processing	Translation	03009 Ribosome biogenesis	K14564	K14564 NOP56; nucleolar protein 56	1.35591	1.90895	0	1	NA	0	0	0	0	0	0	0	1	0	1	0	0	0	0	0	0	0	0	0	0	0	0	0	0	0	0	0	0	0
1069	Genetic Information Processing	Translation	03009 Ribosome biogenesis	K11130	K11130 NOP10, NOLA3; H/ACA ribonucleoprotein complex subunit 3	1.18859	2.11501	0	1	NA	1	5	0	0	0	0	0	0	0	0	0	0	0	0	0	0	0	0	0	0	0	0	0	0	0	0	0	0	0
1070	Genetic Information Processing	Translation	03009 Ribosome biogenesis	K14553	K14553 UTP18; U3 small nucleolar RNA-associated protein 18	0.984984	2.07175	0	1	NA	0	0	0	1	0	0	1	0	0	0	0	0	0	0	0	0	0	0	0	0	0	0	0	0	0	0	0	0	0
1071	Genetic Information Processing	Translation	03009 Ribosome biogenesis	K03685	K03685 rnc, DROSHA, RNT1; ribonuclease III [EC:3.1.26.3]	-0.698476	0.0966557	0	1	1	647	958	659	159	458	521	622	400	773	87	433	608	143	334	397	364	419	247	363	362	204	394	314	346	246	410	351	406	269
1072	Genetic Information Processing	Translation	03009 Ribosome biogenesis	K11806	K11806 WDSOF1; WD repeat and SOF domain-containing protein 1	1.83299	1.98875	0	1	NA	4	0	0	0	0	0	3	0	0	0	0	0	0	0	0	0	0	0	0	0	0	0	0	0	0	0	0	0	0
1073	Genetic Information Processing	Translation	03009 Ribosome biogenesis	K07178	K07178 RIOK1; RIO kinase 1 [EC:2.7.11.1]	1.6644	0.740231	0	1	NA	3	0	1	1	6	4	7	2	5	1	5	1	0	0	0	1	2	0	1	0	1	0	0	1	0	0	1	0	0
1074	Genetic Information Processing	Translation	03009 Ribosome biogenesis	K14191	K14191 DIM1; 18S rRNA (adenine1779-N6/adenine1780-N6)-dimethyltransferase [EC:2.1.1.183]	0.461374	2.14431	0	1	NA	0	0	0	0	0	0	1	0	1	0	0	0	0	0	0	0	0	0	0	0	0	0	0	0	0	0	0	0	0
1075	Genetic Information Processing	Translation	03009 Ribosome biogenesis	K09140	K09140 TSR3; pre-rRNA-processing protein TSR3	-0.882578	1.7074	0	1	NA	0	0	1	0	0	0	0	0	1	0	0	0	0	0	0	0	0	0	0	0	1	0	0	0	0	1	0	0	0
1076	Genetic Information Processing	Translation	03009 Ribosome biogenesis	K12823	K12823 DDX5, DBP2; ATP-dependent RNA helicase DDX5/DBP2 [EC:3.6.4.13]	1.37587	1.89178	0	1	NA	0	0	0	1	0	1	0	0	1	0	0	0	0	0	0	0	0	0	0	0	0	0	0	0	0	0	0	0	0
1077	Genetic Information Processing	Translation	03009 Ribosome biogenesis	K16911	K16911 DDX21; ATP-dependent RNA helicase DDX21 [EC:3.6.4.13]	1.11742	2.1156	0	1	NA	0	0	0	0	2	1	0	0	0	0	0	0	0	0	0	0	0	0	0	0	0	0	0	0	0	0	0	0	0
1078	Genetic Information Processing	Translation	03009 Ribosome biogenesis	K14805	K14805 DDX24, MAK5; ATP-dependent RNA helicase DDX24/MAK5 [EC:3.6.4.13]	0.681986	2.14028	0	1	NA	0	0	0	0	0	1	0	0	0	0	1	0	0	0	0	0	0	0	0	0	0	0	0	0	0	0	0	0	0
1079	Genetic Information Processing	Translation	03009 Ribosome biogenesis	K14810	K14810 DDX56, DBP9; ATP-dependent RNA helicase DDX56/DBP9 [EC:3.6.4.13]	0.557633	2.14248	0	1	NA	1	0	0	0	0	1	0	0	0	0	0	0	0	0	0	0	0	0	0	0	0	0	0	0	0	0	0	0	0
1080	Genetic Information Processing	Translation	03009 Ribosome biogenesis	K12598	K12598 MTR4, SKIV2L2; ATP-dependent RNA helicase DOB1 [EC:3.6.4.13]	-2.36422	1.99733	-0.182355	0.855304	NA	0	0	0	0	0	0	0	0	0	0	0	0	0	0	0	1	0	0	0	0	0	0	0	0	0	0	2	0	0
1081	Genetic Information Processing	Translation	03009 Ribosome biogenesis	K13288	K13288 orn, REX2, REXO2; oligoribonuclease [EC:3.1.-.-]	-1.52533	0.241864	0	1	1	12	13	69	7	20	27	31	14	23	7	37	51	3	35	22	19	19	20	46	41	20	39	29	52	16	34	58	34	42
1082	Genetic Information Processing	Translation	03009 Ribosome biogenesis	K06185	K06185 ABCF2; ATP-binding cassette, subfamily F, member 2	0.447268	2.14459	0	1	NA	1	0	1	0	0	0	0	0	0	0	0	0	0	0	0	0	0	0	0	0	0	0	0	0	0	0	0	0	0
1083	Genetic Information Processing	Translation	03009 Ribosome biogenesis	K03283	K03283 HSPA1_8; heat shock 70kDa protein 1/8	0.258702	0.872658	0	1	NA	1	1	0	0	3	1	3	1	5	1	1	0	0	0	1	0	0	0	3	0	0	0	0	0	3	0	1	0	0
1084	Genetic Information Processing	Translation	03009 Ribosome biogenesis	K14575	K14575 AFG2, DRG1, SPATA5; AAA family ATPase	0.353381	1.74479	0	1	NA	0	1	0	0	0	1	1	0	0	0	0	0	0	0	0	0	0	0	0	0	0	0	0	0	0	0	0	1	0
1085	Genetic Information Processing	Translation	03009 Ribosome biogenesis	K14835	K14835 NOP2; ribosomal RNA methyltransferase Nop2 [EC:2.1.1.-]	-0.216573	1.96403	0	1	NA	0	1	0	0	0	0	0	0	0	0	0	1	0	0	0	0	0	0	0	0	0	0	1	0	0	0	0	0	0
1086	Genetic Information Processing	Translation	03009 Ribosome biogenesis	K14571	K14571 RIX7, NVL; ribosome biogenesis ATPase	0.845916	2.05793	0	1	NA	0	0	0	0	0	0	1	0	1	0	0	1	0	0	0	0	0	0	0	0	0	0	0	0	0	0	0	0	0
1087	Genetic Information Processing	Translation	03009 Ribosome biogenesis	K14855	K14855 RSA4, NLE1; ribosome assembly protein 4	1.54713	1.90318	0	1	NA	0	0	0	0	1	2	0	0	2	0	0	0	0	0	0	0	0	0	0	0	0	0	0	0	0	0	0	0	0
1088	Genetic Information Processing	Translation	03009 Ribosome biogenesis	K15507	K15507 MRM1, PET56; 21S rRNA (GM2251-2'-O)-methyltransferase [EC:2.1.1.-]	-2.28086	1.85381	-0.151503	0.879579	NA	0	0	0	0	0	0	0	0	0	0	0	0	1	0	0	0	0	0	0	0	0	0	0	0	0	0	0	0	1
1089	Genetic Information Processing	Translation	03009 Ribosome biogenesis	K15508	K15508 MRM2; 21S rRNA (uridine2791-2'-O)-methyltransferase [EC:2.1.1.168]	-1.14533	1.89555	0	1	NA	0	0	0	0	0	1	0	0	0	0	0	0	0	0	0	0	0	0	0	0	0	0	0	0	0	1	0	0	1
1090	Genetic Information Processing	Translation	03009 Ribosome biogenesis	K14564	K14564 NOP56; nucleolar protein 56	1.35591	1.90895	0	1	NA	0	0	0	0	0	0	0	1	0	1	0	0	0	0	0	0	0	0	0	0	0	0	0	0	0	0	0	0	0
1091	Genetic Information Processing	Translation	03009 Ribosome biogenesis	K11130	K11130 NOP10, NOLA3; H/ACA ribonucleoprotein complex subunit 3	1.18859	2.11501	0	1	NA	1	5	0	0	0	0	0	0	0	0	0	0	0	0	0	0	0	0	0	0	0	0	0	0	0	0	0	0	0
1092	Genetic Information Processing	Translation	03009 Ribosome biogenesis	K06204	K06204 dksA; DnaK suppressor protein	-0.102659	0.111807	0	1	1	278	399	283	75	174	228	145	80	400	55	217	305	25	110	60	122	112	55	79	88	69	91	113	106	101	100	158	82	79
1093	Genetic Information Processing	Translation	03009 Ribosome biogenesis	K02600	K02600 nusA; N utilization substance protein A	-0.670106	0.0674615	0	1	1	1756	2368	1819	412	1182	1357	1371	822	2056	248	1053	1707	334	819	959	840	1059	747	902	949	518	909	839	837	606	999	938	805	811
1094	Genetic Information Processing	Translation	03009 Ribosome biogenesis	K03625	K03625 nusB; N utilization substance protein B	-0.968289	0.112994	0	1	1	397	520	427	99	284	316	348	217	510	57	257	375	120	232	302	285	319	187	259	258	111	282	249	241	133	275	219	321	238
1095	Genetic Information Processing	Translation	03009 Ribosome biogenesis	K02601	K02601 nusG; transcriptional antiterminator NusG	-0.748631	0.080975	0	1	1	587	818	661	175	437	508	516	298	815	88	350	589	125	307	370	313	366	259	344	371	216	367	303	302	258	373	363	378	298
1096	Genetic Information Processing	Translation	03009 Ribosome biogenesis	K06183	K06183 rsuA; 16S rRNA pseudouridine516 synthase [EC:5.4.99.19]	-2.66145	0.196048	-3.37394	0.000741009	0.00270418	21	84	22	9	10	35	20	20	38	4	13	41	30	69	98	64	64	41	64	64	42	90	71	72	38	78	43	61	38
1097	Genetic Information Processing	Translation	03009 Ribosome biogenesis	K02528	K02528 ksgA; 16S rRNA (adenine1518-N6/adenine1519-N6)-dimethyltransferase [EC:2.1.1.182]	-0.547	0.109932	0	1	1	634	1090	755	185	519	598	678	334	974	118	429	678	188	349	358	368	435	238	282	331	138	346	290	371	259	422	327	407	337
1098	Genetic Information Processing	Translation	03009 Ribosome biogenesis	K03500	K03500 rsmB, sun; 16S rRNA (cytosine967-C5)-methyltransferase [EC:2.1.1.176]	-0.366154	0.115922	0	1	1	1086	1908	1139	254	664	913	1015	481	1548	184	759	1197	220	381	612	462	555	355	504	544	217	553	407	469	296	537	339	550	486
1099	Genetic Information Processing	Translation	03009 Ribosome biogenesis	K00564	K00564 rsmC; 16S rRNA (guanine1207-N2)-methyltransferase [EC:2.1.1.172]	3.29156	0.234025	5.51891	3.41117e-08	1.96048e-07	169	334	121	34	112	108	55	36	270	22	100	178	1	2	2	7	5	3	8	6	6	6	4	6	1	4	8	4	7
1100	Genetic Information Processing	Translation	03009 Ribosome biogenesis	K08316	K08316 rsmD; 16S rRNA (guanine966-N2)-methyltransferase [EC:2.1.1.171]	0.498642	0.129861	0	1	1	156	261	183	46	86	149	112	45	282	27	151	201	15	46	21	41	52	23	31	38	18	35	44	45	36	45	82	42	30
1101	Genetic Information Processing	Translation	03009 Ribosome biogenesis	K09761	K09761 rsmE; 16S rRNA (uracil1498-N3)-methyltransferase [EC:2.1.1.193]	-1.04807	0.101081	0	1	1	417	687	434	122	324	350	344	215	590	71	297	427	159	264	334	282	364	244	238	313	147	333	265	308	204	344	312	345	281
1102	Genetic Information Processing	Translation	03009 Ribosome biogenesis	K11392	K11392 rsmF; 16S rRNA (cytosine1407-C5)-methyltransferase [EC:2.1.1.178]	2.1632	0.983945	0.165858	0.868269	NA	4	0	2	1	4	0	1	11	1	0	1	1	0	0	0	0	1	0	0	0	0	1	0	0	1	0	0	0	1
1103	Genetic Information Processing	Translation	03009 Ribosome biogenesis	K03501	K03501 gidB, rsmG; 16S rRNA (guanine527-N7)-methyltransferase [EC:2.1.1.170]	-1.29061	0.117638	0	1	1	331	568	367	78	236	296	384	216	473	52	241	331	133	249	369	307	349	236	274	292	141	356	284	269	184	365	237	350	264
1104	Genetic Information Processing	Translation	03009 Ribosome biogenesis	K03438	K03438 mraW, rsmH; 16S rRNA (cytosine1402-N4)-methyltransferase [EC:2.1.1.199]	-0.785273	0.0838335	0	1	1	807	1243	921	255	592	698	715	413	1110	127	528	851	218	474	531	493	563	360	467	509	235	542	457	528	295	557	496	518	473
1105	Genetic Information Processing	Translation	03009 Ribosome biogenesis	K07056	K07056 rsmI; 16S rRNA (cytidine1402-2'-O)-methyltransferase [EC:2.1.1.198]	-0.599931	0.0790165	0	1	1	779	1144	869	210	533	635	703	448	995	114	483	738	161	368	404	420	502	341	372	396	195	463	346	394	304	466	401	408	369
1106	Genetic Information Processing	Translation	03009 Ribosome biogenesis	K15984	K15984 rsmJ; 16S rRNA (guanine1516-N2)-methyltransferase [EC:2.1.1.242]	-1.94818	0.330636	0	1	1	5	3	6	1	4	4	7	5	12	0	10	5	2	5	4	5	8	4	8	7	10	8	8	16	2	10	12	3	24
1107	Genetic Information Processing	Translation	03009 Ribosome biogenesis	K06442	K06442 tlyA; 23S rRNA (cytidine1920-2'-O)/16S rRNA (cytidine1409-2'-O)-methyltransferase [EC:2.1.1.226 2.1.1.227]	-1.57973	0.12802	0	1	1	248	515	359	68	236	290	354	177	419	47	219	293	145	287	443	276	364	242	364	329	188	354	301	298	173	344	254	397	330
1108	Genetic Information Processing	Translation	03009 Ribosome biogenesis	K00563	K00563 rlmA1; 23S rRNA (guanine745-N1)-methyltransferase [EC:2.1.1.187]	2.83615	0.736149	1.13584	0.256025	0.647573	0	9	6	3	5	9	3	7	9	1	3	10	0	0	0	1	0	0	1	0	1	0	0	1	0	0	1	0	0
1109	Genetic Information Processing	Translation	03009 Ribosome biogenesis	K03218	K03218 rlmB; 23S rRNA (guanosine2251-2'-O)-methyltransferase [EC:2.1.1.185]	-0.976555	0.0839413	0	1	1	662	966	697	137	480	560	534	328	874	106	425	693	171	374	492	403	525	318	433	453	239	452	421	387	323	492	430	447	440
1110	Genetic Information Processing	Translation	03009 Ribosome biogenesis	K02427	K02427 rlmE, rrmJ, ftsJ; 23S rRNA (uridine2552-2'-O)-methyltransferase [EC:2.1.1.166]	0.237834	0.110967	0	1	1	332	620	401	89	214	288	178	88	481	52	219	360	13	106	55	119	111	58	70	112	56	105	99	85	87	110	144	70	107
1111	Genetic Information Processing	Translation	03009 Ribosome biogenesis	K06970	K06970 rlmF; 23S rRNA (adenine1618-N6)-methyltransferase [EC:2.1.1.181]	5.44684	0.807279	4.2697	1.9574e-05	8.68138e-05	22	7	28	0	36	37	10	57	21	15	15	20	0	1	0	0	0	0	0	0	0	1	1	0	0	0	1	0	0
1112	Genetic Information Processing	Translation	03009 Ribosome biogenesis	K11391	K11391 rlmG; 23S rRNA (guanine1835-N2)-methyltransferase [EC:2.1.1.174]	2.62394	0.989828	0.630348	0.528467	NA	5	5	4	0	7	4	0	5	1	0	1	2	0	0	0	0	0	0	0	0	0	1	0	0	0	0	2	0	0
1113	Genetic Information Processing	Translation	03009 Ribosome biogenesis	K00783	K00783 rlmH; 23S rRNA (pseudouridine1915-N3)-methyltransferase [EC:2.1.1.177]	-0.933511	0.139593	0	1	1	198	314	192	59	170	159	105	99	275	37	112	223	62	122	130	136	149	79	101	122	36	156	143	128	108	155	99	166	124
1114	Genetic Information Processing	Translation	03009 Ribosome biogenesis	K06969	K06969 rlmI; 23S rRNA (cytosine1962-C5)-methyltransferase [EC:2.1.1.191]	3.09433	0.122346	8.94455	3.73478e-19	4.74065e-18	557	742	683	150	412	527	299	260	813	94	397	597	5	12	16	21	28	19	21	21	15	18	15	26	22	29	48	19	23
1115	Genetic Information Processing	Translation	03009 Ribosome biogenesis	K07115	K07115 rlmJ; 23S rRNA (adenine2030-N6)-methyltransferase [EC:2.1.1.266]	4.62069	0.358938	7.30124	2.85125e-13	2.39806e-12	67	225	86	13	78	114	60	30	147	15	83	98	0	0	0	2	3	0	0	3	2	1	1	2	1	0	1	3	2
1116	Genetic Information Processing	Translation	03009 Ribosome biogenesis	K12297	K12297 rlmL, rlmK; 23S rRNA (guanine2445-N2)-methyltransferase / 23S rRNA (guanine2069-N7)-methyltransferase [EC:2.1.1.173 2.1.1.264]	-0.0657988	0.268659	0	1	1	19	17	46	3	27	28	17	24	40	3	9	24	3	7	2	4	15	5	10	14	11	11	6	7	5	14	14	4	20
1117	Genetic Information Processing	Translation	03009 Ribosome biogenesis	K06968	K06968 rlmM; 23S rRNA (cytidine2498-2'-O)-methyltransferase [EC:2.1.1.186]	2.85151	0.751799	1.13264	0.257367	0.650174	9	4	12	0	3	11	6	5	5	2	6	2	0	1	0	2	0	0	0	0	0	0	0	0	0	0	2	0	0
1118	Genetic Information Processing	Translation	03009 Ribosome biogenesis	K06941	K06941 rlmN; 23S rRNA (adenine2503-C2)-methyltransferase [EC:2.1.1.192]	-0.319068	0.0975632	0	1	1	1201	1750	1319	316	846	1033	966	551	1522	193	706	1230	206	434	630	465	552	351	500	546	279	535	421	518	291	530	493	585	448
1119	Genetic Information Processing	Translation	03009 Ribosome biogenesis	K06442	K06442 tlyA; 23S rRNA (cytidine1920-2'-O)/16S rRNA (cytidine1409-2'-O)-methyltransferase [EC:2.1.1.226 2.1.1.227]	-1.57973	0.12802	0	1	1	248	515	359	68	236	290	354	177	419	47	219	293	145	287	443	276	364	242	364	329	188	354	301	298	173	344	254	397	330
1120	Genetic Information Processing	Translation	03009 Ribosome biogenesis	K03215	K03215 rumA; 23S rRNA (uracil1939-C5)-methyltransferase [EC:2.1.1.190]	2.60151	0.106596	5.64291	1.67195e-08	9.79962e-08	694	1109	667	180	533	565	784	332	775	81	470	641	8	39	27	44	38	25	38	45	35	44	26	45	26	39	70	31	38
1121	Genetic Information Processing	Translation	03009 Ribosome biogenesis	K03212	K03212 rumB; 23S rRNA (uracil747-C5)-methyltransferase [EC:2.1.1.189]	0.0305409	1.46892	0	1	NA	0	0	1	0	0	0	1	0	1	0	1	0	0	0	0	1	0	0	0	0	0	0	0	0	0	0	0	1	0
1122	Genetic Information Processing	Translation	03009 Ribosome biogenesis	K03214	K03214 yfiF, trmG; RNA methyltransferase, TrmH family [EC:2.1.1.-]	2.40562	1.44695	0.280326	0.779227	NA	1	1	3	0	1	0	1	0	2	0	0	0	0	0	0	0	0	0	0	0	0	0	0	0	0	0	0	0	0
1123	Genetic Information Processing	Translation	03009 Ribosome biogenesis	K06177	K06177 rluA; tRNA pseudouridine32 synthase / 23S rRNA pseudouridine746 synthase [EC:5.4.99.28 5.4.99.29]	3.99315	0.151197	13.1825	1.10653e-39	4.44547e-38	485	635	456	119	279	421	492	265	595	66	321	489	0	7	3	12	19	18	9	6	6	9	11	4	4	10	13	12	18
1124	Genetic Information Processing	Translation	03009 Ribosome biogenesis	K06178	K06178 rluB; 23S rRNA pseudouridine2605 synthase [EC:5.4.99.22]	1.44357	0.071792	0	1	1	574	878	668	157	447	579	562	289	785	108	381	624	24	69	43	86	84	61	80	73	53	96	80	73	56	85	104	68	95
1125	Genetic Information Processing	Translation	03009 Ribosome biogenesis	K06179	K06179 rluC; 23S rRNA pseudouridine955/2504/2580 synthase [EC:5.4.99.24]	0.554106	0.126853	0	1	1	510	836	532	143	324	341	321	120	719	68	313	578	38	128	54	126	146	80	64	99	37	96	99	112	115	149	191	91	113
1126	Genetic Information Processing	Translation	03009 Ribosome biogenesis	K06180	K06180 rluD; 23S rRNA pseudouridine1911/1915/1917 synthase [EC:5.4.99.23]	-0.488621	0.082996	0	1	1	1147	1661	1182	281	763	945	1198	605	1413	149	673	1158	205	464	590	545	662	460	554	521	294	566	482	523	336	581	554	554	529
1127	Genetic Information Processing	Translation	03009 Ribosome biogenesis	K06181	K06181 rluE; 23S rRNA pseudouridine2457 synthase [EC:5.4.99.20]	4.06708	0.169637	12.1853	3.72074e-34	1.09974e-32	310	503	338	72	256	295	352	193	465	52	240	396	2	2	3	11	7	6	4	7	14	12	3	6	6	6	15	5	4
1128	Genetic Information Processing	Translation	03009 Ribosome biogenesis	K06182	K06182 rluF; 23S rRNA pseudouridine2604 synthase [EC:5.4.99.21]	-2.6623	0.208498	-3.17652	0.00149051	0.00518733	75	50	106	16	59	123	29	92	153	29	72	114	99	144	304	195	225	193	245	215	120	232	162	212	142	242	194	279	178
1129	Genetic Information Processing	Translation	03009 Ribosome biogenesis	K03789	K03789 rimI; ribosomal-protein-alanine N-acetyltransferase [EC:2.3.1.128]	-1.56977	0.126187	0	1	1	140	248	140	48	116	146	167	94	212	21	108	163	71	140	179	178	201	134	119	162	77	177	134	169	115	196	111	200	217
1130	Genetic Information Processing	Translation	03009 Ribosome biogenesis	K03790	K03790 rimJ; ribosomal-protein-alanine N-acetyltransferase [EC:2.3.1.128]	2.8659	0.132386	6.54074	6.1217e-11	4.34504e-10	290	485	287	67	152	244	211	146	408	39	218	278	6	16	8	10	13	15	10	17	12	18	17	13	14	5	17	8	8
1131	Genetic Information Processing	Translation	03009 Ribosome biogenesis	K05844	K05844 rimK; ribosomal protein S6--L-glutamate ligase [EC:6.3.2.-]	2.18505	0.146595	1.2623	0.206842	0.531952	456	794	462	129	226	382	549	273	716	66	276	502	8	63	16	29	34	22	40	55	29	36	45	39	11	27	47	22	57
1132	Genetic Information Processing	Translation	03009 Ribosome biogenesis	K03817	K03817 rimL; ribosomal-protein-serine acetyltransferase [EC:2.3.1.-]	1.6894	0.345832	0	1	1	29	55	32	7	9	36	9	17	53	3	21	25	0	5	1	3	2	0	3	3	5	6	2	1	1	0	5	0	11
1133	Genetic Information Processing	Translation	03009 Ribosome biogenesis	K02860	K02860 rimM; 16S rRNA processing protein RimM	-1.02225	0.121259	0	1	1	276	494	266	87	191	220	240	148	367	41	216	324	101	182	225	182	248	186	215	216	93	239	153	191	133	226	126	219	160
1134	Genetic Information Processing	Translation	03009 Ribosome biogenesis	K14441	K14441 rimO; ribosomal protein S12 methylthiotransferase [EC:2.-.-.-]	-0.517811	0.126591	0	1	1	1077	1645	1115	241	808	959	975	636	1265	181	720	978	244	415	710	498	575	370	546	532	338	600	477	472	283	567	372	624	509
1135	Genetic Information Processing	Translation	03009 Ribosome biogenesis	K09136	K09136 ycaO; ribosomal protein S12 methylthiotransferase	4.21535	0.336977	6.57418	4.89234e-11	3.49646e-10	72	224	161	34	190	159	70	149	154	19	167	147	0	0	2	3	2	7	5	0	2	3	0	1	0	2	7	6	8
1136	Genetic Information Processing	Translation	03009 Ribosome biogenesis	K02687	K02687 prmA; ribosomal protein L11 methyltransferase [EC:2.1.1.-]	-0.668407	0.124074	0	1	1	576	870	572	169	465	463	541	266	860	79	352	598	150	255	428	300	352	262	355	339	154	374	292	293	145	318	259	351	249
1137	Genetic Information Processing	Translation	03009 Ribosome biogenesis	K07320	K07320 prmB; putative adenine-specific DNA-methyltransferase [EC:2.1.1.72]	0.12961	0.330156	0	1	1	11	7	25	4	9	17	4	6	30	3	22	36	2	5	2	5	9	4	5	3	6	7	2	2	7	4	18	2	5
1138	Genetic Information Processing	Translation	03009 Ribosome biogenesis	K00676	K00676 E2.3.1.128; ribosomal-protein-alanine N-acetyltransferase [EC:2.3.1.128]	-5.65236	0.209621	-17.4236	5.46244e-68	6.45817e-66	14	8	16	4	30	13	14	10	16	2	8	17	127	203	380	245	265	211	300	326	161	300	242	265	144	288	224	354	264
1139	Genetic Information Processing	Translation	03009 Ribosome biogenesis	K03685	K03685 rnc, DROSHA, RNT1; ribonuclease III [EC:3.1.26.3]	-0.698476	0.0966557	0	1	1	647	958	659	159	458	521	622	400	773	87	433	608	143	334	397	364	419	247	363	362	204	394	314	346	246	410	351	406	269
1140	Genetic Information Processing	Translation	03009 Ribosome biogenesis	K08300	K08300 rne; ribonuclease E [EC:3.1.26.12]	-0.84153	0.0795698	0	1	1	1458	2378	1573	454	935	1196	1099	563	2043	229	1032	1594	358	819	961	902	1038	714	821	875	451	977	763	883	596	1044	958	955	798
1141	Genetic Information Processing	Translation	03009 Ribosome biogenesis	K08301	K08301 rng, cafA; ribonuclease G [EC:3.1.26.-]	1.00061	0.158475	0	1	1	391	370	488	89	378	313	392	292	425	60	229	311	6	49	35	70	93	77	90	96	47	73	39	50	38	91	113	66	80
1142	Genetic Information Processing	Translation	03009 Ribosome biogenesis	K11145	K11145 K11145; ribonuclease III family protein [EC:3.1.26.-]	-2.48241	0.158987	-3.03429	0.002411	0.00812436	60	95	89	14	59	61	75	59	81	10	48	69	68	108	192	122	141	121	154	144	77	170	126	106	64	152	117	184	138
1143	Genetic Information Processing	Translation	03009 Ribosome biogenesis	K05592	K05592 deaD; ATP-dependent RNA helicase DeaD [EC:3.6.4.13]	-0.673522	0.12978	0	1	1	1036	1641	1211	267	803	1150	724	744	1804	204	698	1110	331	520	785	564	720	513	614	684	310	665	559	596	348	741	539	726	491
1144	Genetic Information Processing	Translation	03009 Ribosome biogenesis	K05591	K05591 dbpA; ATP-independent RNA helicase DbpA [EC:3.6.4.13]	0.690725	0.493725	0	1	1	3	7	2	0	7	8	2	16	11	1	8	6	0	2	0	3	2	4	2	4	2	0	1	1	1	2	1	1	1
1145	Genetic Information Processing	Translation	03009 Ribosome biogenesis	K05590	K05590 srmB; ATP-dependent RNA helicase SrmB [EC:2.7.7.-]	2.07435	0.975295	0.0762365	0.939231	NA	5	3	0	0	3	7	0	8	3	0	1	1	0	0	0	0	0	1	0	0	2	0	0	0	0	1	0	0	0
1146	Genetic Information Processing	Translation	03009 Ribosome biogenesis	K03595	K03595 era; GTP-binding protein Era	-0.394084	0.116203	0	1	1	847	1251	877	217	641	637	718	410	1151	144	538	882	201	304	493	332	437	295	404	361	212	381	306	320	215	421	349	410	339
1147	Genetic Information Processing	Translation	03009 Ribosome biogenesis	K06949	K06949 rsgA, engC; ribosome biogenesis GTPase [EC:3.6.1.-]	-0.326185	0.156754	0	1	1	632	880	631	162	517	693	877	548	813	80	457	683	160	217	430	288	375	256	291	304	151	356	252	303	155	347	213	357	270
1148	Genetic Information Processing	Translation	03009 Ribosome biogenesis	K03977	K03977 engA; GTP-binding protein	-0.401585	0.100379	0	1	1	1372	1986	1381	376	992	1142	1255	719	1837	198	897	1325	213	505	810	548	664	498	710	720	352	669	507	561	367	725	561	668	564
1149	Genetic Information Processing	Translation	03009 Ribosome biogenesis	K03979	K03979 obg; GTP-binding protein	-0.705988	0.0741027	0	1	1	915	1468	1086	274	722	852	909	476	1317	160	643	974	210	535	596	528	658	416	565	571	341	520	516	581	343	598	632	592	479
1150	Genetic Information Processing	Translation	03009 Ribosome biogenesis	K14540	K14540 rbgA; ribosome biogenesis GTPase A	-2.07394	0.152729	-0.484125	0.628297	1	184	319	178	48	172	169	283	131	187	24	124	204	140	236	404	265	316	247	330	318	170	306	220	262	151	310	231	357	310
1151	Genetic Information Processing	Translation	03009 Ribosome biogenesis	K07566	K07566 tsaC, rimN, SUA5; L-threonylcarbamoyladenylate synthase [EC:2.7.7.87]	-0.703239	0.064406	0	1	1	588	916	645	155	447	556	566	265	832	87	413	641	127	316	309	343	398	269	348	325	203	370	335	358	209	419	359	366	306
1152	Genetic Information Processing	Translation	03009 Ribosome biogenesis	K01139	K01139 spoT, HDDC3; guanosine-3',5'-bis(diphosphate) 3'-pyrophosphohydrolase [EC:3.1.7.2]	-3.14107	0.144272	-7.90917	2.59117e-15	2.51697e-14	222	620	153	60	114	180	172	67	319	41	130	243	204	536	843	603	832	457	676	783	348	729	599	570	409	777	539	872	675
1153	Genetic Information Processing	Translation	03009 Ribosome biogenesis	K02834	K02834 rbfA; ribosome-binding factor A	-0.895936	0.107345	0	1	1	283	454	279	76	195	247	266	157	402	39	162	283	60	188	237	167	217	134	183	199	76	178	158	171	123	206	169	214	167
1154	Genetic Information Processing	Translation	03009 Ribosome biogenesis	K09748	K09748 rimP; ribosome maturation factor RimP	-0.450933	0.10191	0	1	1	328	649	398	86	231	278	283	195	499	67	249	338	58	136	184	177	198	150	171	175	101	191	130	168	109	178	141	220	152
1155	Genetic Information Processing	Translation	03009 Ribosome biogenesis	K14761	K14761 ybcJ; ribosome-associated protein	-3.16887	0.213048	-5.48641	4.10185e-08	2.34117e-07	24	21	11	4	13	10	19	9	14	2	11	13	25	41	71	40	57	52	57	50	25	57	30	31	23	63	26	43	45
1156	Genetic Information Processing	Translation	03009 Ribosome biogenesis	K09710	K09710 ybeB; ribosome-associated protein	-0.867715	0.0910432	0	1	1	351	456	324	83	227	248	292	152	434	43	217	284	62	169	211	185	216	125	148	190	115	225	167	224	158	222	232	236	187
1157	Genetic Information Processing	Translation	03009 Ribosome biogenesis	K07042	K07042 ybeY, yqfG; probable rRNA maturation factor	-1.28818	0.137367	0	1	1	230	403	241	62	169	186	157	126	302	23	172	238	82	176	210	236	233	122	104	213	59	219	157	168	150	248	157	238	212
1158	Genetic Information Processing	Translation	03009 Ribosome biogenesis	K07574	K07574 yhbY; RNA-binding protein	-1.28579	0.383394	0	1	1	4	5	5	1	2	1	3	5	5	0	8	4	0	4	1	3	4	1	8	6	6	4	2	4	2	5	6	0	4
1159	Genetic Information Processing	Translation	03009 Ribosome biogenesis	K09889	K09889 yjgA; ribosome-associated protein	0.465383	0.517355	0	1	1	3	3	7	2	3	3	2	4	4	0	2	6	0	0	0	2	2	1	0	2	1	1	2	0	0	1	1	1	2
1160	Genetic Information Processing	Translation	03009 Ribosome biogenesis	K03812	K03812 rmf; ribosome modulation factor	-0.909527	1.30147	0	1	NA	0	1	1	0	1	0	0	0	1	0	0	0	0	0	0	0	0	0	0	2	1	1	0	0	0	0	0	0	0
1161	Genetic Information Processing	Translation	03009 Ribosome biogenesis	K05808	K05808 yhbH; putative sigma-54 modulation protein	-1.44701	0.153293	0	1	1	182	258	186	43	165	168	233	146	210	23	116	219	89	159	230	188	196	150	180	205	96	230	135	182	101	226	101	224	190
1162	Genetic Information Processing	Translation	00970 Aminoacyl-tRNA biosynthesis	K01885	K01885 EARS, gltX; glutamyl-tRNA synthetase [EC:6.1.1.17]	-0.417169	0.0735648	0	1	1	1829	2872	2076	484	1287	1406	1487	820	2544	289	1324	1899	344	738	917	805	1012	650	859	850	438	911	760	849	551	920	830	792	836
1163	Genetic Information Processing	Translation	00970 Aminoacyl-tRNA biosynthesis	K09698	K09698 gltX; nondiscriminating glutamyl-tRNA synthetase [EC:6.1.1.24]	-1.78992	0.245098	0	1	1	16	17	21	2	5	9	8	5	16	1	6	8	2	16	11	10	13	9	16	26	10	15	16	8	6	7	32	7	9
1164	Genetic Information Processing	Translation	00970 Aminoacyl-tRNA biosynthesis	K02433	K02433 gatA, QRSL1; aspartyl-tRNA(Asn)/glutamyl-tRNA(Gln) amidotransferase subunit A [EC:6.3.5.6 6.3.5.7]	-0.259304	0.0670671	0	1	1	2149	3131	2276	572	1328	1903	2185	952	2864	302	1588	2459	359	778	875	825	1022	741	845	891	538	885	803	872	605	972	1088	896	854
1165	Genetic Information Processing	Translation	00970 Aminoacyl-tRNA biosynthesis	K02434	K02434 gatB, PET112; aspartyl-tRNA(Asn)/glutamyl-tRNA(Gln) amidotransferase subunit B [EC:6.3.5.6 6.3.5.7]	-0.848523	0.0754685	0	1	1	1359	2013	1482	348	1003	1158	1199	555	1813	224	903	1332	312	764	910	729	1003	695	826	818	486	882	690	805	572	994	827	833	803
1166	Genetic Information Processing	Translation	00970 Aminoacyl-tRNA biosynthesis	K02435	K02435 gatC, GATC; aspartyl-tRNA(Asn)/glutamyl-tRNA(Gln) amidotransferase subunit C [EC:6.3.5.6 6.3.5.7]	-1.43985	0.113711	0	1	1	186	224	134	39	106	121	134	75	255	21	119	174	57	116	163	183	176	108	118	153	68	187	127	129	114	176	139	175	109
1167	Genetic Information Processing	Translation	00970 Aminoacyl-tRNA biosynthesis	K01886	K01886 QARS, glnS; glutaminyl-tRNA synthetase [EC:6.1.1.18]	1.21579	0.136505	0	1	1	472	479	562	104	337	323	506	300	470	61	215	390	17	62	27	61	80	58	72	81	62	70	52	50	34	80	125	54	51
1168	Genetic Information Processing	Translation	00970 Aminoacyl-tRNA biosynthesis	K01872	K01872 AARS, alaS; alanyl-tRNA synthetase [EC:6.1.1.7]	-0.824128	0.0773955	0	1	1	2405	3606	2668	631	1812	2096	2140	1221	3283	368	1627	2455	643	1350	1586	1385	1705	1175	1485	1417	879	1473	1305	1454	919	1649	1661	1489	1457
1169	Genetic Information Processing	Translation	00970 Aminoacyl-tRNA biosynthesis	K01876	K01876 DARS, aspS; aspartyl-tRNA synthetase [EC:6.1.1.12]	-0.789752	0.0811385	0	1	1	1874	2778	2117	441	1408	1582	1661	898	2411	267	1132	1832	446	972	1224	1032	1240	865	1070	1060	679	1132	1018	1020	694	1196	1133	1111	963
1170	Genetic Information Processing	Translation	00970 Aminoacyl-tRNA biosynthesis	K09759	K09759 aspC; nondiscriminating aspartyl-tRNA synthetase [EC:6.1.1.23]	4.74365	1.25842	2.18023	0.0292406	NA	20	1	4	2	0	0	0	2	2	0	8	3	0	0	0	0	0	0	0	0	0	0	0	0	0	0	0	0	0
1171	Genetic Information Processing	Translation	00970 Aminoacyl-tRNA biosynthesis	K01893	K01893 NARS, asnS; asparaginyl-tRNA synthetase [EC:6.1.1.22]	2.35956	0.133813	2.68705	0.00720872	0.0227534	669	772	850	137	561	650	837	515	809	83	396	577	10	52	23	43	52	48	57	54	40	50	39	44	23	58	63	41	55
1172	Genetic Information Processing	Translation	00970 Aminoacyl-tRNA biosynthesis	K01880	K01880 GARS, glyS1; glycyl-tRNA synthetase [EC:6.1.1.14]	-0.251726	0.129426	0	1	1	434	413	521	82	379	349	508	316	496	66	196	369	47	137	128	172	169	160	186	192	138	179	150	173	111	233	291	124	226
1173	Genetic Information Processing	Translation	00970 Aminoacyl-tRNA biosynthesis	K01878	K01878 glyQ; glycyl-tRNA synthetase alpha chain [EC:6.1.1.14]	-0.832974	0.0808162	0	1	1	677	1125	806	207	466	646	584	340	925	108	493	825	180	401	529	434	513	386	436	449	238	444	398	405	272	490	478	416	405
1174	Genetic Information Processing	Translation	00970 Aminoacyl-tRNA biosynthesis	K01879	K01879 glyS; glycyl-tRNA synthetase beta chain [EC:6.1.1.14]	-1.00201	0.104531	0	1	1	1239	2112	1399	361	933	1172	1162	561	1884	201	932	1454	456	858	1113	958	1074	744	878	954	429	960	754	802	564	1005	780	917	808
1175	Genetic Information Processing	Translation	00970 Aminoacyl-tRNA biosynthesis	K14164	K14164 glyQS; glycyl-tRNA synthetase [EC:6.1.1.14]	1.92305	0.57063	0	1	1	20	4	9	0	3	9	6	2	11	1	23	6	1	1	2	1	0	2	1	0	0	0	1	0	0	1	2	1	0
1176	Genetic Information Processing	Translation	00970 Aminoacyl-tRNA biosynthesis	K01868	K01868 TARS, thrS; threonyl-tRNA synthetase [EC:6.1.1.3]	-0.450878	0.0732442	0	1	1	2443	3784	2713	614	1715	2143	2251	1315	3181	347	1533	2338	437	1052	1260	1062	1305	851	1141	1165	693	1249	1057	1098	725	1280	1242	1087	1176
1177	Genetic Information Processing	Translation	00970 Aminoacyl-tRNA biosynthesis	K01875	K01875 SARS, serS; seryl-tRNA synthetase [EC:6.1.1.11]	-0.769125	0.0793542	0	1	1	1202	1661	1318	332	852	970	1075	622	1500	172	800	1259	276	613	767	685	757	571	709	706	416	711	627	654	465	840	722	727	594
1178	Genetic Information Processing	Translation	00970 Aminoacyl-tRNA biosynthesis	K01042	K01042 selA; L-seryl-tRNA(Ser) seleniumtransferase [EC:2.9.1.1]	-0.255807	0.173037	0	1	1	126	96	144	22	73	114	128	39	231	12	101	125	11	60	28	40	33	26	47	67	46	73	61	37	29	33	103	27	53
1179	Genetic Information Processing	Translation	00970 Aminoacyl-tRNA biosynthesis	K01883	K01883 CARS, cysS; cysteinyl-tRNA synthetase [EC:6.1.1.16]	-0.619199	0.0912791	0	1	1	1488	2484	1644	393	1024	1430	1546	875	2257	211	1006	1595	318	790	997	810	945	634	873	840	494	871	745	737	528	961	820	912	700
1180	Genetic Information Processing	Translation	00970 Aminoacyl-tRNA biosynthesis	K01884	K01884 cysS1; cysteinyl-tRNA synthetase, unknown class [EC:6.1.1.16]	1.85605	1.38613	0	1	NA	4	2	0	0	1	1	0	0	1	0	0	1	0	0	0	0	0	0	0	0	0	0	0	0	0	0	1	0	0
1181	Genetic Information Processing	Translation	00970 Aminoacyl-tRNA biosynthesis	K01874	K01874 MARS, metG; methionyl-tRNA synthetase [EC:6.1.1.10]	-0.634745	0.0810485	0	1	1	1582	2335	1792	405	1249	1442	1517	808	2231	268	1076	1665	353	801	948	861	1059	702	755	863	477	914	801	818	636	931	869	913	994
1182	Genetic Information Processing	Translation	00970 Aminoacyl-tRNA biosynthesis	K00604	K00604 MTFMT, fmt; methionyl-tRNA formyltransferase [EC:2.1.2.9]	-0.881043	0.0964769	0	1	1	805	1232	898	238	568	670	771	457	1043	119	578	805	260	474	588	524	591	444	511	530	264	505	427	487	326	588	560	548	469
1183	Genetic Information Processing	Translation	00970 Aminoacyl-tRNA biosynthesis	K01873	K01873 VARS, valS; valyl-tRNA synthetase [EC:6.1.1.9]	-0.830844	0.0778779	0	1	1	2456	3719	2659	602	1772	2048	2260	1213	3448	364	1660	2611	609	1318	1714	1401	1742	1177	1504	1575	864	1556	1365	1506	928	1602	1632	1518	1454
1184	Genetic Information Processing	Translation	00970 Aminoacyl-tRNA biosynthesis	K01869	K01869 LARS, leuS; leucyl-tRNA synthetase [EC:6.1.1.4]	-0.77299	0.079936	0	1	1	2550	3674	2665	663	1780	2082	2402	1304	3489	386	1604	2567	638	1423	1658	1404	1763	1156	1351	1514	830	1523	1343	1430	912	1581	1636	1454	1463
1185	Genetic Information Processing	Translation	00970 Aminoacyl-tRNA biosynthesis	K01870	K01870 IARS, ileS; isoleucyl-tRNA synthetase [EC:6.1.1.5]	-0.808748	0.077993	0	1	1	2827	4143	2961	729	2150	2416	2451	1441	3772	397	1776	2734	690	1552	1751	1616	1995	1391	1747	1704	1031	1768	1377	1608	1107	1820	1700	1704	1476
1186	Genetic Information Processing	Translation	00970 Aminoacyl-tRNA biosynthesis	K04567	K04567 KARS, lysS; lysyl-tRNA synthetase, class II [EC:6.1.1.6]	-1.19043	0.13215	0	1	1	774	890	928	212	577	675	1073	593	968	102	553	768	281	530	850	612	689	494	704	666	418	697	545	598	407	716	547	758	595
1187	Genetic Information Processing	Translation	00970 Aminoacyl-tRNA biosynthesis	K04566	K04566 lysK; lysyl-tRNA synthetase, class I [EC:6.1.1.6]	-0.0637281	0.110548	0	1	1	776	1281	795	226	559	577	370	203	1109	132	510	750	71	316	177	309	367	228	211	235	116	237	279	294	240	294	363	142	281
1188	Genetic Information Processing	Translation	00970 Aminoacyl-tRNA biosynthesis	K04568	K04568 poxA; lysyl-tRNA synthetase, class II [EC:6.1.1.6]	0.629257	0.281471	0	1	1	22	57	79	13	15	39	31	30	40	2	37	54	2	6	1	6	10	4	8	17	14	19	5	11	2	7	28	6	5
1189	Genetic Information Processing	Translation	00970 Aminoacyl-tRNA biosynthesis	K01887	K01887 RARS, argS; arginyl-tRNA synthetase [EC:6.1.1.19]	-0.735659	0.0871107	0	1	1	1566	2329	1668	419	1153	1269	1328	808	2226	223	1024	1534	416	795	970	924	1090	627	814	886	508	922	785	812	556	1000	881	907	882
1190	Genetic Information Processing	Translation	00970 Aminoacyl-tRNA biosynthesis	K01881	K01881 PARS, proS; prolyl-tRNA synthetase [EC:6.1.1.15]	-0.807382	0.101335	0	1	1	1542	2242	1692	386	1188	1358	1518	813	1989	246	968	1542	441	814	1116	849	1075	729	1002	967	588	958	781	903	528	1008	901	997	805
1191	Genetic Information Processing	Translation	00970 Aminoacyl-tRNA biosynthesis	K01892	K01892 HARS, hisS; histidyl-tRNA synthetase [EC:6.1.1.21]	-0.73779	0.0806146	0	1	1	1300	1879	1350	405	906	1129	1096	656	1818	205	882	1357	331	708	848	699	876	588	712	730	429	758	672	706	518	833	817	737	748
1192	Genetic Information Processing	Translation	00970 Aminoacyl-tRNA biosynthesis	K01889	K01889 FARSA, pheS; phenylalanyl-tRNA synthetase alpha chain [EC:6.1.1.20]	-0.688643	0.0696749	0	1	1	1026	1584	1181	308	802	858	938	565	1366	176	706	1153	238	563	644	619	724	478	621	630	351	582	552	605	397	632	679	545	539
1193	Genetic Information Processing	Translation	00970 Aminoacyl-tRNA biosynthesis	K01890	K01890 FARSB, pheT; phenylalanyl-tRNA synthetase beta chain [EC:6.1.1.20]	-0.861076	0.0841516	0	1	1	2088	3222	2136	535	1485	1772	1791	1020	2816	319	1397	2111	538	1216	1433	1240	1519	1026	1315	1261	683	1417	1219	1201	847	1373	1255	1400	1114
1194	Genetic Information Processing	Translation	00970 Aminoacyl-tRNA biosynthesis	K01866	K01866 YARS, tyrS; tyrosyl-tRNA synthetase [EC:6.1.1.1]	-0.72727	0.0836752	0	1	1	1193	1829	1287	329	840	943	1105	621	1490	188	729	1143	295	596	755	651	787	531	704	714	379	747	563	648	405	769	683	614	633
1195	Genetic Information Processing	Translation	00970 Aminoacyl-tRNA biosynthesis	K01867	K01867 WARS, trpS; tryptophanyl-tRNA synthetase [EC:6.1.1.2]	-0.787804	0.0772202	0	1	1	969	1476	1169	257	757	804	870	483	1325	163	601	1026	243	487	610	582	708	480	574	603	311	650	541	614	414	627	569	601	580
1196	Genetic Information Processing	Translation	03015 mRNA surveillance pathway	K14326	K14326 UPF1, RENT1; regulator of nonsense transcripts 1 [EC:3.6.4.-]	-0.806803	1.77537	0	1	NA	1	0	0	0	0	0	0	0	0	0	1	0	0	0	0	0	0	0	0	0	2	0	0	0	0	0	0	0	0
1197	Genetic Information Processing	Replication and repair	03430 Mismatch repair	K03555	K03555 mutS; DNA mismatch repair protein MutS	-0.317516	0.108996	0	1	1	2573	3790	2691	637	1740	2098	2235	1294	3284	350	1533	2568	520	876	1285	1026	1212	800	1069	1091	589	1177	899	935	641	1145	806	1147	947
1198	Genetic Information Processing	Replication and repair	03430 Mismatch repair	K07456	K07456 mutS2; DNA mismatch repair protein MutS2	-1.46721	0.170775	0	1	1	821	1058	761	173	653	709	1227	644	915	97	486	767	433	650	1160	716	934	674	843	794	435	840	622	730	389	864	496	974	688
1199	Genetic Information Processing	Replication and repair	03430 Mismatch repair	K03572	K03572 mutL; DNA mismatch repair protein MutL	2.13758	0.0732932	1.87705	0.060511	0.169874	1638	2404	1596	398	1160	1347	1210	766	2129	213	1062	1647	29	124	75	113	151	100	124	137	95	129	119	144	91	93	203	80	127
1200	Genetic Information Processing	Replication and repair	03430 Mismatch repair	K03573	K03573 mutH; DNA mismatch repair protein MutH	1.30137	0.7274	0	1	NA	3	5	9	1	3	3	1	2	6	0	0	1	0	0	0	0	0	0	1	1	1	1	1	2	0	0	0	0	0
1201	Genetic Information Processing	Replication and repair	03430 Mismatch repair	K03657	K03657 uvrD, pcrA; DNA helicase II / ATP-dependent DNA helicase PcrA [EC:3.6.4.12]	-0.449554	0.0833888	0	1	1	2745	4374	3286	759	2079	2564	2810	1605	3740	417	1971	3003	588	1216	1514	1277	1614	1081	1443	1448	773	1425	1199	1347	854	1505	1425	1429	1359
1202	Genetic Information Processing	Replication and repair	03430 Mismatch repair	K01141	K01141 E3.1.11.1, sbcB; exodeoxyribonuclease I [EC:3.1.11.1]	-4.4106	0.184112	-13.0931	3.60462e-39	1.3811e-37	14	10	31	3	15	22	9	11	30	1	10	14	25	149	74	131	168	112	97	114	51	123	142	131	113	168	261	83	104
1203	Genetic Information Processing	Replication and repair	03430 Mismatch repair	K03601	K03601 xseA; exodeoxyribonuclease VII large subunit [EC:3.1.11.6]	1.47389	0.0669154	0	1	1	978	1407	1103	259	640	853	866	382	1313	143	654	1003	24	119	64	127	137	99	118	140	88	121	103	102	92	147	203	80	128
1204	Genetic Information Processing	Replication and repair	03430 Mismatch repair	K03602	K03602 xseB; exodeoxyribonuclease VII small subunit [EC:3.1.11.6]	0.546826	0.131379	0	1	1	83	141	88	28	48	61	74	37	144	8	67	82	4	17	9	12	25	13	18	25	21	17	22	23	15	27	28	14	27
1205	Genetic Information Processing	Replication and repair	03430 Mismatch repair	K10857	K10857 exoX; exodeoxyribonuclease X [EC:3.1.11.-]	0.509374	1.54994	0	1	NA	0	0	1	0	0	0	0	0	3	0	2	0	0	0	0	1	0	0	0	0	0	0	0	0	0	1	0	0	0
1206	Genetic Information Processing	Replication and repair	03430 Mismatch repair	K07462	K07462 recJ; single-stranded-DNA-specific exonuclease [EC:3.1.-.-]	2.09367	0.08934	1.04846	0.294429	0.732179	1856	2984	1923	488	1311	1740	1953	1099	2450	263	1184	1896	31	156	107	224	175	143	115	188	86	149	159	172	113	155	271	110	146
1207	Genetic Information Processing	Replication and repair	03430 Mismatch repair	K03111	K03111 ssb; single-strand DNA-binding protein	-0.29372	0.0873201	0	1	1	556	712	562	136	372	392	452	335	682	80	328	540	90	212	226	207	229	156	222	235	149	231	206	218	127	269	269	237	179
1208	Genetic Information Processing	Replication and repair	03430 Mismatch repair	K02337	K02337 DPO3A1, dnaE; DNA polymerase III subunit alpha [EC:2.7.7.7]	-0.623329	0.0889533	0	1	1	3680	5455	3866	982	2834	2838	3084	2002	4801	502	2401	3564	859	1772	2126	1819	2096	1475	1898	2012	1141	1972	1745	1910	1141	2064	1844	1947	1795
1209	Genetic Information Processing	Replication and repair	03430 Mismatch repair	K03763	K03763 DPO3A2, polC; DNA polymerase III subunit alpha, Gram-positive type [EC:2.7.7.7]	-1.15692	0.450906	0	1	1	1	2	4	2	7	1	1	2	4	1	4	2	0	3	2	1	1	1	1	4	3	4	3	1	2	2	9	2	3
1210	Genetic Information Processing	Replication and repair	03430 Mismatch repair	K02338	K02338 DPO3B, dnaN; DNA polymerase III subunit beta [EC:2.7.7.7]	-0.681788	0.0812898	0	1	1	1132	1789	1244	316	869	967	944	647	1464	187	731	1133	246	598	690	637	771	540	597	652	329	688	566	675	428	726	609	668	585
1211	Genetic Information Processing	Replication and repair	03430 Mismatch repair	K02343	K02343 DPO3G, dnaX; DNA polymerase III subunit gamma/tau [EC:2.7.7.7]	-0.839419	0.0821005	0	1	1	1427	2082	1525	374	956	1157	1190	712	1765	214	895	1428	368	790	895	864	979	631	761	841	434	940	773	828	565	1014	805	900	827
1212	Genetic Information Processing	Replication and repair	03430 Mismatch repair	K02340	K02340 DPO3D1, holA; DNA polymerase III subunit delta [EC:2.7.7.7]	-0.516146	0.120827	0	1	1	712	1181	641	160	506	494	648	379	899	108	396	738	125	316	444	354	421	238	253	304	131	385	293	321	252	414	261	384	349
1213	Genetic Information Processing	Replication and repair	03430 Mismatch repair	K02341	K02341 DPO3D2, holB; DNA polymerase III subunit delta' [EC:2.7.7.7]	-0.557397	0.119133	0	1	1	678	987	596	152	464	506	581	388	823	95	401	660	166	285	379	334	390	236	293	346	144	387	237	308	190	379	261	361	285
1214	Genetic Information Processing	Replication and repair	03430 Mismatch repair	K02342	K02342 DPO3E, dnaQ; DNA polymerase III subunit epsilon [EC:2.7.7.7]	-0.279132	0.0852757	0	1	1	1026	1482	977	265	681	727	856	626	1215	147	620	925	142	355	441	423	460	318	347	428	210	409	384	437	282	515	426	413	405
1215	Genetic Information Processing	Replication and repair	03430 Mismatch repair	K14159	K14159 rnhA-dnaQ; ribonuclease HI / DNA polymerase III subunit epsilon [EC:3.1.26.4 2.7.7.7]	0.567555	0.775167	0	1	NA	0	3	1	0	2	1	1	1	4	3	1	3	0	1	2	0	1	0	0	0	2	0	0	2	0	0	0	0	0
1216	Genetic Information Processing	Replication and repair	03430 Mismatch repair	K02339	K02339 DPO3C, holC; DNA polymerase III subunit chi [EC:2.7.7.7]	3.19301	0.221024	5.39765	6.75211e-08	3.79622e-07	116	205	119	30	65	107	67	30	217	18	81	164	2	3	3	3	7	4	4	4	6	5	2	5	2	5	7	0	7
1217	Genetic Information Processing	Replication and repair	03430 Mismatch repair	K01971	K01971 E6.5.1.1, lig; DNA ligase (ATP) [EC:6.5.1.1]	-1.44349	0.125668	0	1	1	1180	1754	1281	273	683	982	1205	446	1707	169	793	1200	525	870	1390	1013	1270	824	1035	1196	522	1083	873	999	592	1162	762	1287	853
1218	Genetic Information Processing	Replication and repair	03430 Mismatch repair	K01972	K01972 E6.5.1.2, ligA, ligB; DNA ligase (NAD+) [EC:6.5.1.2]	-0.629904	0.0704767	0	1	1	1848	2767	2063	481	1289	1539	1664	865	2537	273	1254	1865	352	1039	1055	997	1036	701	960	946	563	1030	864	909	738	1049	1049	998	976
1219	Genetic Information Processing	Replication and repair	03430 Mismatch repair	K06223	K06223 dam; DNA adenine methylase [EC:2.1.1.72]	2.46238	0.171302	2.69918	0.00695096	0.0220576	280	488	276	58	251	277	288	231	365	43	186	290	6	26	18	24	8	8	25	17	8	25	31	14	19	22	11	18	22
1220	Genetic Information Processing	Replication and repair	03430 Mismatch repair	K08734	K08734 MLH1; DNA mismatch repair protein MLH1	1.38854	1.80046	0	1	NA	1	1	0	0	1	0	1	0	0	0	0	0	0	0	0	0	0	0	0	0	0	0	0	0	0	0	0	0	0
1221	Genetic Information Processing	Replication and repair	03430 Mismatch repair	K08735	K08735 MSH2; DNA mismatch repair protein MSH2	0.397307	2.14559	0	1	NA	1	0	0	0	0	0	0	0	1	0	0	0	0	0	0	0	0	0	0	0	0	0	0	0	0	0	0	0	0
1222	Genetic Information Processing	Replication and repair	03430 Mismatch repair	K10747	K10747 LIG1; DNA ligase 1 [EC:6.5.1.1]	3.36464	1.38107	0.988107	0.3231	NA	0	0	2	0	1	0	0	1	2	3	0	1	0	0	0	0	0	0	0	0	0	0	0	0	0	0	0	0	0
1223	Genetic Information Processing	Replication and repair	03410 Base excision repair	K10563	K10563 mutM, fpg; formamidopyrimidine-DNA glycosylase [EC:3.2.2.23 4.2.99.18]	-0.942279	0.0915581	0	1	1	614	1073	742	159	424	529	487	263	840	95	430	604	200	361	468	401	449	321	413	396	232	424	342	416	221	438	426	395	384
1224	Genetic Information Processing	Replication and repair	03410 Base excision repair	K05522	K05522 nei; endonuclease VIII [EC:3.2.2.- 4.2.99.18]	1.9303	0.158232	0	1	1	197	348	228	57	137	146	267	133	284	21	92	217	4	19	15	14	16	18	23	33	16	26	24	22	10	8	20	13	19
1225	Genetic Information Processing	Replication and repair	03410 Base excision repair	K03660	K03660 OGG1; N-glycosylase/DNA lyase [EC:3.2.2.- 4.2.99.18]	-1.83614	0.518639	0	1	1	2	5	1	0	1	1	2	0	3	0	0	7	1	2	0	2	1	0	0	3	1	6	2	3	4	6	5	2	3
1226	Genetic Information Processing	Replication and repair	03410 Base excision repair	K10773	K10773 NTH; endonuclease III [EC:4.2.99.18]	-0.538633	0.0782236	0	1	1	849	1082	830	211	587	692	884	363	1038	120	470	815	162	372	388	424	444	348	401	421	235	395	342	371	262	444	398	388	432
1227	Genetic Information Processing	Replication and repair	03410 Base excision repair	K01247	K01247 alkA; DNA-3-methyladenine glycosylase II [EC:3.2.2.21]	-0.00819402	0.0957856	0	1	1	331	503	328	83	181	321	172	157	542	36	235	355	31	143	71	128	136	78	92	119	61	96	114	121	93	128	160	73	104
1228	Genetic Information Processing	Replication and repair	03410 Base excision repair	K13529	K13529 ada-alkA; AraC family transcriptional regulator, regulatory protein of adaptative response / DNA-3-methyladenine glycosylase II [EC:3.2.2.21]	4.00226	0.521284	3.84102	0.000122524	0.000500403	167	122	76	24	17	63	309	33	88	5	48	121	0	1	0	0	3	1	6	1	3	6	0	0	2	1	11	0	0
1229	Genetic Information Processing	Replication and repair	03410 Base excision repair	K01246	K01246 tag; DNA-3-methyladenine glycosylase I [EC:3.2.2.20]	3.43221	0.127015	11.2759	1.72649e-29	4.0136e-28	414	676	461	108	246	388	357	150	553	62	280	414	4	14	5	15	16	7	13	13	18	10	10	14	8	14	31	5	8
1230	Genetic Information Processing	Replication and repair	03410 Base excision repair	K03648	K03648 UNG, UDG; uracil-DNA glycosylase [EC:3.2.2.27]	0.859399	0.14403	0	1	1	235	327	308	69	299	209	251	213	315	33	127	237	18	44	33	58	65	39	56	76	27	53	34	48	25	63	89	44	65
1231	Genetic Information Processing	Replication and repair	03410 Base excision repair	K03649	K03649 MUG, TDG; TDG/mug DNA glycosylase family protein [EC:3.2.2.-]	5.59179	0.639684	5.61495	1.96623e-08	1.14595e-07	76	104	56	18	4	42	116	17	79	6	15	75	0	0	0	1	1	0	1	0	0	0	0	0	0	0	1	0	2
1232	Genetic Information Processing	Replication and repair	03410 Base excision repair	K10800	K10800 SMUG1; single-strand selective monofunctional uracil DNA glycosylase [EC:3.2.2.-]	0.459396	0.248985	0	1	1	25	30	49	8	18	32	39	14	36	5	12	31	2	16	1	7	6	7	11	3	12	8	7	2	2	11	9	7	8
1233	Genetic Information Processing	Replication and repair	03410 Base excision repair	K03575	K03575 mutY; A/G-specific adenine glycosylase [EC:3.2.2.-]	0.796495	0.0606668	0	1	1	909	1368	891	246	651	710	759	384	1234	131	498	925	41	206	118	174	207	151	170	180	102	182	178	166	130	198	255	122	162
1234	Genetic Information Processing	Replication and repair	03410 Base excision repair	K03652	K03652 MPG; DNA-3-methyladenine glycosylase [EC:3.2.2.21]	-1.81145	0.155225	0	1	1	174	244	130	36	115	105	226	76	209	18	55	143	82	144	227	169	205	150	216	200	108	229	153	142	97	186	114	193	182
1235	Genetic Information Processing	Replication and repair	03410 Base excision repair	K01142	K01142 E3.1.11.2, xthA; exodeoxyribonuclease III [EC:3.1.11.2]	-0.498607	0.0734055	0	1	1	1116	1612	1143	314	684	876	876	466	1465	181	707	1088	192	485	555	534	625	406	524	506	270	558	467	510	337	547	481	523	534
1236	Genetic Information Processing	Replication and repair	03410 Base excision repair	K01151	K01151 nfo; deoxyribonuclease IV [EC:3.1.21.2]	-1.17791	0.203709	0	1	1	21	35	25	6	14	25	12	6	29	2	17	10	3	16	9	17	9	14	18	14	11	17	20	9	10	14	34	10	23
1237	Genetic Information Processing	Replication and repair	03410 Base excision repair	K10771	K10771 APEX1; AP endonuclease 1 [EC:4.2.99.18]	-0.335602	2.11591	0	1	NA	0	0	0	0	1	0	0	0	0	0	0	0	0	0	0	0	0	0	0	1	0	0	0	0	0	0	0	0	0
1238	Genetic Information Processing	Replication and repair	03410 Base excision repair	K02335	K02335 DPO1, polA; DNA polymerase I [EC:2.7.7.7]	-0.901161	0.080988	0	1	1	2605	4123	2990	706	1969	2284	2361	1445	3506	397	1734	2829	743	1584	1867	1656	2029	1407	1808	1752	926	1767	1549	1603	1073	1957	1832	1769	1646
1239	Genetic Information Processing	Replication and repair	03410 Base excision repair	K07462	K07462 recJ; single-stranded-DNA-specific exonuclease [EC:3.1.-.-]	2.09367	0.08934	1.04846	0.294429	0.732179	1856	2984	1923	488	1311	1740	1953	1099	2450	263	1184	1896	31	156	107	224	175	143	115	188	86	149	159	172	113	155	271	110	146
1240	Genetic Information Processing	Replication and repair	03410 Base excision repair	K01971	K01971 E6.5.1.1, lig; DNA ligase (ATP) [EC:6.5.1.1]	-1.44349	0.125668	0	1	1	1180	1754	1281	273	683	982	1205	446	1707	169	793	1200	525	870	1390	1013	1270	824	1035	1196	522	1083	873	999	592	1162	762	1287	853
1241	Genetic Information Processing	Replication and repair	03410 Base excision repair	K01972	K01972 E6.5.1.2, ligA, ligB; DNA ligase (NAD+) [EC:6.5.1.2]	-0.629904	0.0704767	0	1	1	1848	2767	2063	481	1289	1539	1664	865	2537	273	1254	1865	352	1039	1055	997	1036	701	960	946	563	1030	864	909	738	1049	1049	998	976
1242	Genetic Information Processing	Replication and repair	03410 Base excision repair	K10798^	K10798 PARP; poly [ADP-ribose] polymerase [EC:2.4.2.30]	5.72866	1.11849	3.33366	0.000857118	0.0030976	9	35	17	1	4	8	6	2	8	1	0	7	0	0	0	0	0	0	0	0	0	0	0	0	0	0	0	0	0
1243	Genetic Information Processing	Replication and repair	03410 Base excision repair	K10747	K10747 LIG1; DNA ligase 1 [EC:6.5.1.1]	3.36464	1.38107	0.988107	0.3231	NA	0	0	2	0	1	0	0	1	2	3	0	1	0	0	0	0	0	0	0	0	0	0	0	0	0	0	0	0	0
1244	Genetic Information Processing	Replication and repair	03030 DNA replication	K02342	K02342 DPO3E, dnaQ; DNA polymerase III subunit epsilon [EC:2.7.7.7]	-0.279132	0.0852757	0	1	1	1026	1482	977	265	681	727	856	626	1215	147	620	925	142	355	441	423	460	318	347	428	210	409	384	437	282	515	426	413	405
1245	Genetic Information Processing	Replication and repair	03030 DNA replication	K14159	K14159 rnhA-dnaQ; ribonuclease HI / DNA polymerase III subunit epsilon [EC:3.1.26.4 2.7.7.7]	0.567555	0.775167	0	1	NA	0	3	1	0	2	1	1	1	4	3	1	3	0	1	2	0	1	0	0	0	2	0	0	2	0	0	0	0	0
1246	Genetic Information Processing	Replication and repair	03030 DNA replication	K02337	K02337 DPO3A1, dnaE; DNA polymerase III subunit alpha [EC:2.7.7.7]	-0.623329	0.0889533	0	1	1	3680	5455	3866	982	2834	2838	3084	2002	4801	502	2401	3564	859	1772	2126	1819	2096	1475	1898	2012	1141	1972	1745	1910	1141	2064	1844	1947	1795
1247	Genetic Information Processing	Replication and repair	03030 DNA replication	K03763	K03763 DPO3A2, polC; DNA polymerase III subunit alpha, Gram-positive type [EC:2.7.7.7]	-1.15692	0.450906	0	1	1	1	2	4	2	7	1	1	2	4	1	4	2	0	3	2	1	1	1	1	4	3	4	3	1	2	2	9	2	3
1248	Genetic Information Processing	Replication and repair	03030 DNA replication	K02343	K02343 DPO3G, dnaX; DNA polymerase III subunit gamma/tau [EC:2.7.7.7]	-0.839419	0.0821005	0	1	1	1427	2082	1525	374	956	1157	1190	712	1765	214	895	1428	368	790	895	864	979	631	761	841	434	940	773	828	565	1014	805	900	827
1249	Genetic Information Processing	Replication and repair	03030 DNA replication	K02341	K02341 DPO3D2, holB; DNA polymerase III subunit delta' [EC:2.7.7.7]	-0.557397	0.119133	0	1	1	678	987	596	152	464	506	581	388	823	95	401	660	166	285	379	334	390	236	293	346	144	387	237	308	190	379	261	361	285
1250	Genetic Information Processing	Replication and repair	03030 DNA replication	K02340	K02340 DPO3D1, holA; DNA polymerase III subunit delta [EC:2.7.7.7]	-0.516146	0.120827	0	1	1	712	1181	641	160	506	494	648	379	899	108	396	738	125	316	444	354	421	238	253	304	131	385	293	321	252	414	261	384	349
1251	Genetic Information Processing	Replication and repair	03030 DNA replication	K02339	K02339 DPO3C, holC; DNA polymerase III subunit chi [EC:2.7.7.7]	3.19301	0.221024	5.39765	6.75211e-08	3.79622e-07	116	205	119	30	65	107	67	30	217	18	81	164	2	3	3	3	7	4	4	4	6	5	2	5	2	5	7	0	7
1252	Genetic Information Processing	Replication and repair	03030 DNA replication	K02338	K02338 DPO3B, dnaN; DNA polymerase III subunit beta [EC:2.7.7.7]	-0.681788	0.0812898	0	1	1	1132	1789	1244	316	869	967	944	647	1464	187	731	1133	246	598	690	637	771	540	597	652	329	688	566	675	428	726	609	668	585
1253	Genetic Information Processing	Replication and repair	03030 DNA replication	K02314	K02314 dnaB; replicative DNA helicase [EC:3.6.4.12]	-0.243506	0.0966922	0	1	1	1830	2734	2241	506	1744	1836	1894	1540	2452	301	1532	2035	324	768	935	859	962	687	887	936	491	891	802	895	571	950	912	888	891
1254	Genetic Information Processing	Replication and repair	03030 DNA replication	K02316	K02316 dnaG; DNA primase [EC:2.7.7.-]	-0.931129	0.0990341	0	1	1	1404	2240	1509	370	980	1265	1282	896	1991	244	926	1449	406	865	1131	979	1140	806	806	985	456	1040	857	968	631	1054	872	1056	976
1255	Genetic Information Processing	Replication and repair	03030 DNA replication	K03111	K03111 ssb; single-strand DNA-binding protein	-0.29372	0.0873201	0	1	1	556	712	562	136	372	392	452	335	682	80	328	540	90	212	226	207	229	156	222	235	149	231	206	218	127	269	269	237	179
1256	Genetic Information Processing	Replication and repair	03030 DNA replication	K03469	K03469 E3.1.26.4A, RNASEH1, rnhA; ribonuclease HI [EC:3.1.26.4]	-0.992115	0.104108	0	1	1	460	653	495	128	368	417	402	269	563	90	328	471	150	312	389	292	369	246	346	310	161	369	311	310	213	368	337	362	262
1257	Genetic Information Processing	Replication and repair	03030 DNA replication	K03470	K03470 rnhB; ribonuclease HII [EC:3.1.26.4]	-1.03318	0.0864902	0	1	1	442	695	531	125	355	378	448	265	609	78	344	504	156	300	371	329	381	225	332	342	205	385	308	330	244	363	340	330	350
1258	Genetic Information Processing	Replication and repair	03030 DNA replication	K03471	K03471 rnhC; ribonuclease HIII [EC:3.1.26.4]	-1.00425	0.392028	0	1	1	2	4	12	4	5	11	1	0	13	0	3	7	2	1	1	5	6	4	4	9	2	7	3	1	2	9	8	1	4
1259	Genetic Information Processing	Replication and repair	03030 DNA replication	K02335	K02335 DPO1, polA; DNA polymerase I [EC:2.7.7.7]	-0.901161	0.080988	0	1	1	2605	4123	2990	706	1969	2284	2361	1445	3506	397	1734	2829	743	1584	1867	1656	2029	1407	1808	1752	926	1767	1549	1603	1073	1957	1832	1769	1646
1260	Genetic Information Processing	Replication and repair	03030 DNA replication	K01972	K01972 E6.5.1.2, ligA, ligB; DNA ligase (NAD+) [EC:6.5.1.2]	-0.629904	0.0704767	0	1	1	1848	2767	2063	481	1289	1539	1664	865	2537	273	1254	1865	352	1039	1055	997	1036	701	960	946	563	1030	864	909	738	1049	1049	998	976
1261	Genetic Information Processing	Replication and repair	03030 DNA replication	K10747	K10747 LIG1; DNA ligase 1 [EC:6.5.1.1]	3.36464	1.38107	0.988107	0.3231	NA	0	0	2	0	1	0	0	1	2	3	0	1	0	0	0	0	0	0	0	0	0	0	0	0	0	0	0	0	0
1262	Genetic Information Processing	Replication and repair	03420 Nucleotide excision repair	K03723	K03723 mfd; transcription-repair coupling factor (superfamily II helicase) [EC:3.6.4.-]	-0.332824	0.113626	0	1	1	3236	4999	3526	812	2282	2662	3099	1703	4225	431	1952	3167	674	1116	1602	1340	1609	1059	1180	1512	660	1403	1215	1296	787	1617	1178	1734	1199
1263	Genetic Information Processing	Replication and repair	03420 Nucleotide excision repair	K03701	K03701 uvrA; excinuclease ABC subunit A	-0.510422	0.078517	0	1	1	3723	4992	4156	844	2901	3097	3588	2023	4754	555	2384	3796	704	1603	1875	1729	2043	1519	1917	1949	1171	1850	1618	1709	1079	1895	1975	1817	1859
1264	Genetic Information Processing	Replication and repair	03420 Nucleotide excision repair	K03702	K03702 uvrB; excinuclease ABC subunit B	-0.735991	0.0798514	0	1	1	2185	3279	2460	549	1553	1900	1938	1153	2918	325	1421	2207	534	1159	1398	1188	1406	1019	1305	1215	752	1208	1119	1229	813	1396	1384	1218	1079
1265	Genetic Information Processing	Replication and repair	03420 Nucleotide excision repair	K03703	K03703 uvrC; excinuclease ABC subunit C	-0.713714	0.0857099	0	1	1	1839	2689	2029	505	1313	1584	1677	944	2501	272	1240	1830	469	989	1099	1058	1291	839	910	940	481	1168	963	994	690	1160	1089	1104	990
1266	Genetic Information Processing	Replication and repair	03420 Nucleotide excision repair	K03657	K03657 uvrD, pcrA; DNA helicase II / ATP-dependent DNA helicase PcrA [EC:3.6.4.12]	-0.449554	0.0833888	0	1	1	2745	4374	3286	759	2079	2564	2810	1605	3740	417	1971	3003	588	1216	1514	1277	1614	1081	1443	1448	773	1425	1199	1347	854	1505	1425	1429	1359
1267	Genetic Information Processing	Replication and repair	03420 Nucleotide excision repair	K02335	K02335 DPO1, polA; DNA polymerase I [EC:2.7.7.7]	-0.901161	0.080988	0	1	1	2605	4123	2990	706	1969	2284	2361	1445	3506	397	1734	2829	743	1584	1867	1656	2029	1407	1808	1752	926	1767	1549	1603	1073	1957	1832	1769	1646
1268	Genetic Information Processing	Replication and repair	03420 Nucleotide excision repair	K01971	K01971 E6.5.1.1, lig; DNA ligase (ATP) [EC:6.5.1.1]	-1.44349	0.125668	0	1	1	1180	1754	1281	273	683	982	1205	446	1707	169	793	1200	525	870	1390	1013	1270	824	1035	1196	522	1083	873	999	592	1162	762	1287	853
1269	Genetic Information Processing	Replication and repair	03420 Nucleotide excision repair	K01972	K01972 E6.5.1.2, ligA, ligB; DNA ligase (NAD+) [EC:6.5.1.2]	-0.629904	0.0704767	0	1	1	1848	2767	2063	481	1289	1539	1664	865	2537	273	1254	1865	352	1039	1055	997	1036	701	960	946	563	1030	864	909	738	1049	1049	998	976
1270	Genetic Information Processing	Replication and repair	03420 Nucleotide excision repair	K10843	K10843 ERCC3, XPB; DNA excision repair protein ERCC-3 [EC:3.6.4.12]	4.21263	0.417491	5.29982	1.15914e-07	6.37837e-07	205	163	85	39	17	65	202	38	124	6	26	73	4	5	2	2	1	2	1	4	1	0	1	2	0	0	0	2	0
1271	Genetic Information Processing	Replication and repair	03420 Nucleotide excision repair	K10844	K10844 ERCC2, XPD; DNA excision repair protein ERCC-2 [EC:3.6.4.12]	-3.80365	1.23988	-1.45469	0.145755	NA	0	0	0	0	0	0	1	0	0	0	0	0	1	0	0	1	0	1	1	2	2	1	1	0	0	0	0	0	1
1272	Genetic Information Processing	Replication and repair	03420 Nucleotide excision repair	K10747	K10747 LIG1; DNA ligase 1 [EC:6.5.1.1]	3.36464	1.38107	0.988107	0.3231	NA	0	0	2	0	1	0	0	1	2	3	0	1	0	0	0	0	0	0	0	0	0	0	0	0	0	0	0	0	0
1273	Genetic Information Processing	Replication and repair	03450 Non-homologous end-joining	K10979	K10979 ku; DNA end-binding protein Ku	4.05334	0.785206	2.61503	0.00892199	0.0276756	5	6	30	3	4	17	31	8	7	1	12	6	0	0	0	0	1	0	1	0	2	0	0	0	0	0	0	0	0
1274	Genetic Information Processing	Replication and repair	03450 Non-homologous end-joining	K01971	K01971 E6.5.1.1, lig; DNA ligase (ATP) [EC:6.5.1.1]	-1.44349	0.125668	0	1	1	1180	1754	1281	273	683	982	1205	446	1707	169	793	1200	525	870	1390	1013	1270	824	1035	1196	522	1083	873	999	592	1162	762	1287	853
1275	Genetic Information Processing	Replication and repair	03036 Chromosome and associated proteins	K10751	K10751 CHAF1B; chromatin assembly factor 1 subunit B	-2.47191	1.46162	-0.322871	0.746793	NA	0	0	0	0	0	0	1	0	0	0	0	0	0	0	0	0	1	1	0	0	0	0	0	1	0	1	1	0	0
1276	Genetic Information Processing	Replication and repair	03036 Chromosome and associated proteins	K07739	K07739 ELP3, KAT9; elongator complex protein 3 [EC:2.3.1.48]	1.1014	0.48223	0	1	1	11	14	12	2	5	5	4	1	7	0	8	2	1	1	1	1	1	0	2	1	1	1	0	2	0	1	0	3	1
1277	Genetic Information Processing	Replication and repair	03036 Chromosome and associated proteins	K14963	K14963 WDR5, SWD3, CPS30; COMPASS component SWD3	2.50437	1.37323	0.367287	0.713405	NA	1	1	2	1	1	1	0	0	1	0	0	0	0	0	0	0	0	0	0	0	0	0	0	0	0	0	0	0	0
1278	Genetic Information Processing	Replication and repair	03036 Chromosome and associated proteins	K09667	K09667 OGT; protein O-GlcNAc transferase [EC:2.4.1.255]	-2.36646	1.56027	-0.234869	0.81431	NA	0	0	0	0	0	0	0	0	1	0	0	0	0	1	1	0	0	0	0	0	0	1	0	1	0	0	0	0	0
1279	Genetic Information Processing	Replication and repair	03036 Chromosome and associated proteins	K07739	K07739 ELP3, KAT9; elongator complex protein 3 [EC:2.3.1.48]	1.1014	0.48223	0	1	1	11	14	12	2	5	5	4	1	7	0	8	2	1	1	1	1	1	0	2	1	1	1	0	2	0	1	0	3	1
1280	Genetic Information Processing	Replication and repair	03036 Chromosome and associated proteins	K11407	K11407 HDAC6_10; histone deacetylase 6/10 [EC:3.5.1.98]	-0.125103	1.58083	0	1	NA	0	0	0	0	1	0	0	0	0	0	1	1	0	0	0	0	0	0	1	0	0	0	1	0	0	0	0	0	0
1281	Genetic Information Processing	Replication and repair	03036 Chromosome and associated proteins	K11414	K11414 SIRT4, SIR2L4; NAD-dependent deacetylase sirtuin 4 [EC:3.5.1.-]	-0.00260945	1.9109	0	1	NA	1	0	0	0	0	1	0	0	0	0	0	0	0	0	0	0	0	1	0	0	0	0	0	0	0	0	0	0	0
1282	Genetic Information Processing	Replication and repair	03036 Chromosome and associated proteins	K11418	K11418 HDAC11; histone deacetylase 11 [EC:3.5.1.98]	3.75664	1.21457	1.4463	0.148093	NA	0	4	1	0	1	1	0	2	5	1	2	3	0	0	0	0	0	0	0	0	0	0	0	0	0	0	0	0	0
1283	Genetic Information Processing	Replication and repair	03036 Chromosome and associated proteins	K11434	K11434 PRMT1; protein arginine N-methyltransferase 1 [EC:2.1.1.-]	4.35612	1.21917	1.93257	0.0532895	NA	2	0	2	1	5	0	3	1	2	0	9	3	0	0	0	0	0	0	0	0	0	0	0	0	0	0	0	0	0
1284	Genetic Information Processing	Replication and repair	03036 Chromosome and associated proteins	K14963	K14963 WDR5, SWD3, CPS30; COMPASS component SWD3	2.50437	1.37323	0.367287	0.713405	NA	1	1	2	1	1	1	0	0	1	0	0	0	0	0	0	0	0	0	0	0	0	0	0	0	0	0	0	0	0
1285	Genetic Information Processing	Replication and repair	03036 Chromosome and associated proteins	K14963	K14963 WDR5, SWD3, CPS30; COMPASS component SWD3	2.50437	1.37323	0.367287	0.713405	NA	1	1	2	1	1	1	0	0	1	0	0	0	0	0	0	0	0	0	0	0	0	0	0	0	0	0	0	0	0
1286	Genetic Information Processing	Replication and repair	03036 Chromosome and associated proteins	K14963	K14963 WDR5, SWD3, CPS30; COMPASS component SWD3	2.50437	1.37323	0.367287	0.713405	NA	1	1	2	1	1	1	0	0	1	0	0	0	0	0	0	0	0	0	0	0	0	0	0	0	0	0	0	0	0
1287	Genetic Information Processing	Replication and repair	03036 Chromosome and associated proteins	K14963	K14963 WDR5, SWD3, CPS30; COMPASS component SWD3	2.50437	1.37323	0.367287	0.713405	NA	1	1	2	1	1	1	0	0	1	0	0	0	0	0	0	0	0	0	0	0	0	0	0	0	0	0	0	0	0
1288	Genetic Information Processing	Replication and repair	03036 Chromosome and associated proteins	K11450	K11450 AOF2, LSD1; lysine-specific histone demethylase 1 [EC:1.-.-.-]	-0.349914	1.56887	0	1	NA	1	1	0	0	0	0	0	0	0	0	1	0	0	0	0	1	0	0	0	0	0	0	0	0	1	0	0	0	0
1289	Genetic Information Processing	Replication and repair	03036 Chromosome and associated proteins	K00558	K00558 DNMT1, dcm; DNA (cytosine-5)-methyltransferase 1 [EC:2.1.1.37]	0.665036	0.13309	0	1	1	730	1567	1178	249	960	900	691	1004	1226	201	995	891	104	278	242	247	263	201	256	267	159	285	232	209	148	274	253	223	217
1290	Genetic Information Processing	Replication and repair	03036 Chromosome and associated proteins	K17398	K17398 DNMT3A; DNA (cytosine-5)-methyltransferase 3A [EC:2.1.1.37]	-2.19803	0.630179	-0.314248	0.753333	1	1	0	3	0	2	2	1	0	0	0	0	3	0	7	0	2	1	2	2	1	1	4	3	2	0	3	1	0	3
1291	Genetic Information Processing	Replication and repair	03036 Chromosome and associated proteins	K03685	K03685 rnc, DROSHA, RNT1; ribonuclease III [EC:3.1.26.3]	-0.698476	0.0966557	0	1	1	647	958	659	159	458	521	622	400	773	87	433	608	143	334	397	364	419	247	363	362	204	394	314	346	246	410	351	406	269
1292	Genetic Information Processing	Replication and repair	03036 Chromosome and associated proteins	K13990	K13990 FTCD; glutamate formiminotransferase / formiminotetrahydrofolate cyclodeaminase [EC:2.1.2.5 4.3.1.4]	0.308199	0.246782	0	1	1	62	41	92	15	109	64	36	44	49	15	35	96	3	24	16	13	19	20	25	24	31	24	21	11	10	13	29	23	8
1293	Genetic Information Processing	Replication and repair	03036 Chromosome and associated proteins	K10798^	K10798 PARP; poly [ADP-ribose] polymerase [EC:2.4.2.30]	5.72866	1.11849	3.33366	0.000857118	0.0030976	9	35	17	1	4	8	6	2	8	1	0	7	0	0	0	0	0	0	0	0	0	0	0	0	0	0	0	0	0
1294	Genetic Information Processing	Replication and repair	03036 Chromosome and associated proteins	K01623	K01623 ALDO; fructose-bisphosphate aldolase, class I [EC:4.1.2.13]	-1.49698	0.0998121	0	1	1	530	923	583	158	400	502	495	260	838	85	303	703	249	567	626	445	560	437	573	510	356	565	506	506	324	607	574	612	497
1295	Genetic Information Processing	Replication and repair	03036 Chromosome and associated proteins	K07192	K07192 FLOT; flotillin	3.67683	0.211199	7.9396	2.02839e-15	1.9937e-14	360	717	600	123	296	441	251	476	697	78	395	439	2	12	7	8	11	21	15	14	20	17	23	6	9	5	20	6	18
1296	Genetic Information Processing	Replication and repair	03036 Chromosome and associated proteins	K16911	K16911 DDX21; ATP-dependent RNA helicase DDX21 [EC:3.6.4.13]	1.11742	2.1156	0	1	NA	0	0	0	0	2	1	0	0	0	0	0	0	0	0	0	0	0	0	0	0	0	0	0	0	0	0	0	0	0
1297	Genetic Information Processing	Replication and repair	03036 Chromosome and associated proteins	K03746	K03746 hns; DNA-binding protein H-NS	4.49322	0.51741	4.81866	1.44523e-06	7.18791e-06	41	92	24	13	18	41	17	20	74	3	28	34	0	0	0	0	0	0	2	0	1	2	0	1	0	0	2	1	0
1298	Genetic Information Processing	Replication and repair	03036 Chromosome and associated proteins	K05787	K05787 hupA; DNA-binding protein HU-alpha	2.61295	0.645983	0.948858	0.342693	0.844587	8	26	2	1	6	14	1	4	19	2	4	10	0	0	1	1	1	0	0	1	0	0	0	1	0	0	3	0	0
1299	Genetic Information Processing	Replication and repair	03036 Chromosome and associated proteins	K03530	K03530 hupB; DNA-binding protein HU-beta	-0.873388	0.0829776	0	1	1	348	589	327	79	222	274	264	176	494	59	197	361	70	204	205	201	248	133	224	202	109	218	188	204	169	255	243	236	226
1300	Genetic Information Processing	Replication and repair	03036 Chromosome and associated proteins	K04764	K04764 ihfA, himA; integration host factor subunit alpha	-0.089427	0.124064	0	1	1	106	212	110	30	63	86	56	37	174	11	89	122	8	38	20	46	44	25	34	45	26	32	37	40	31	54	61	25	52
1301	Genetic Information Processing	Replication and repair	03036 Chromosome and associated proteins	K05788	K05788 ihfB, himD; integration host factor subunit beta	-0.0492644	0.109207	0	1	1	145	201	148	48	96	107	78	38	175	31	107	146	7	47	37	56	61	31	45	51	35	51	42	41	47	66	58	33	51
1302	Genetic Information Processing	Replication and repair	03036 Chromosome and associated proteins	K05516	K05516 cbpA; curved DNA-binding protein	3.50238	0.19082	7.87327	3.45492e-15	3.31705e-14	414	633	364	126	362	364	611	331	485	57	283	387	0	11	11	26	14	10	12	21	13	18	25	8	6	9	14	19	6
1303	Genetic Information Processing	Replication and repair	03036 Chromosome and associated proteins	K02313	K02313 dnaA; chromosomal replication initiator protein	-0.930851	0.087417	0	1	1	1210	1893	1309	319	904	1040	1183	669	1585	172	740	1244	325	750	930	717	920	603	781	796	433	878	715	795	522	893	816	845	814
1304	Genetic Information Processing	Replication and repair	03036 Chromosome and associated proteins	K12961	K12961 diaA; DnaA initiator-associating protein	-0.201251	0.637982	0	1	NA	2	2	3	4	2	1	1	0	2	0	2	2	0	1	0	0	1	0	0	1	0	4	1	3	1	2	1	0	0
1305	Genetic Information Processing	Replication and repair	03036 Chromosome and associated proteins	K04047	K04047 dps; starvation-inducible DNA-binding protein	5.44826	0.189615	18.1856	6.71487e-74	1.15776e-71	702	784	597	168	447	549	716	379	801	97	400	592	0	4	8	6	7	6	7	4	4	6	5	2	1	4	6	3	7
1306	Genetic Information Processing	Replication and repair	03036 Chromosome and associated proteins	K03557	K03557 fis; Fis family transcriptional regulator, factor for inversion stimulation protein	-2.73646	0.383471	-1.92051	0.0547937	0.154875	0	2	6	1	1	6	1	0	4	1	1	10	0	6	5	4	8	5	4	7	4	9	8	8	11	5	19	10	9
1307	Genetic Information Processing	Replication and repair	03036 Chromosome and associated proteins	K03666	K03666 hfq; host factor-I protein	1.9785	0.160007	0	1	1	106	179	108	31	62	81	76	56	189	16	98	143	3	5	6	9	10	5	8	15	10	10	4	12	11	12	13	11	12
1308	Genetic Information Processing	Replication and repair	03036 Chromosome and associated proteins	K05596	K05596 iciA; LysR family transcriptional regulator, chromosome initiation inhibitor	5.79861	0.728748	5.21251	1.86305e-07	1.00775e-06	83	180	29	14	22	24	15	7	64	4	34	52	0	1	0	0	0	1	0	0	0	1	0	0	0	0	0	1	0
1309	Genetic Information Processing	Replication and repair	03036 Chromosome and associated proteins	K03719	K03719 lrp; Lrp/AsnC family transcriptional regulator, leucine-responsive regulatory protein	3.20888	0.150053	8.05636	7.85978e-16	8.01078e-15	464	499	335	82	189	199	306	118	528	55	214	338	1	17	10	11	19	6	18	19	10	14	10	12	7	7	17	6	9
1310	Genetic Information Processing	Replication and repair	03036 Chromosome and associated proteins	K03632	K03632 mukB; chromosome partition protein MukB	1.99717	1.25178	0	1	NA	1	0	2	0	6	1	0	1	2	0	0	2	0	0	0	0	2	0	0	0	0	0	0	0	0	0	0	0	0
1311	Genetic Information Processing	Replication and repair	03036 Chromosome and associated proteins	K03804	K03804 mukE; chromosome partition protein MukE	2.00484	1.82835	0.00264462	0.99789	NA	0	0	0	0	3	0	0	1	0	0	1	0	0	0	0	0	0	0	0	0	0	0	0	0	0	0	0	0	0
1312	Genetic Information Processing	Replication and repair	03036 Chromosome and associated proteins	K03633	K03633 mukF; chromosome partition protein MukF	3.29979	1.68011	0.773636	0.439146	NA	1	0	0	0	8	0	0	4	0	0	0	0	0	0	0	0	0	0	0	0	0	0	0	0	0	0	0	0	0
1313	Genetic Information Processing	Replication and repair	03036 Chromosome and associated proteins	K03529	K03529 smc; chromosome segregation protein	-0.936964	0.0947145	0	1	1	2587	3509	2760	661	1716	2106	2188	1099	3400	381	1726	2673	706	1476	1968	1495	1882	1249	1583	1693	795	1694	1528	1556	1077	1791	1496	1815	1394
1314	Genetic Information Processing	Replication and repair	03036 Chromosome and associated proteins	K05896	K05896 scpA; segregation and condensation protein A	-1.06379	0.0834167	0	1	1	595	815	637	162	399	469	518	284	757	101	391	615	181	373	456	432	493	318	436	412	230	436	368	433	273	443	398	442	386
1315	Genetic Information Processing	Replication and repair	03036 Chromosome and associated proteins	K06024	K06024 scpB; segregation and condensation protein B	-0.617577	0.0808056	0	1	1	521	687	532	165	367	455	459	234	707	63	357	544	83	241	270	296	316	227	234	257	139	264	252	254	219	363	273	306	265
1316	Genetic Information Processing	Replication and repair	03036 Chromosome and associated proteins	K03590	K03590 ftsA; cell division protein FtsA	1.33164	0.0937502	0	1	1	896	1288	961	225	692	634	571	434	1250	167	477	809	34	82	78	108	117	92	112	131	89	127	88	127	108	135	182	96	142
1317	Genetic Information Processing	Replication and repair	03036 Chromosome and associated proteins	K05589	K05589 ftsB; cell division protein FtsB	-1.18882	0.646093	0	1	1	2	0	5	0	3	2	1	0	2	0	1	3	0	0	2	3	0	0	0	2	2	3	0	3	0	1	5	3	0
1318	Genetic Information Processing	Replication and repair	03036 Chromosome and associated proteins	K09812	K09812 ftsE; cell division transport system ATP-binding protein	2.31065	0.0900894	3.44822	0.000564302	0.00210558	646	782	595	160	399	482	542	316	750	76	402	613	9	39	20	31	54	31	37	43	27	52	46	41	22	46	73	32	44
1319	Genetic Information Processing	Replication and repair	03036 Chromosome and associated proteins	K03587	K03587 ftsI; cell division protein FtsI (penicillin-binding protein 3)	-0.943842	0.0879739	0	1	1	1236	1916	1172	337	933	955	1106	610	1672	203	903	1237	335	732	959	788	886	625	788	867	491	891	727	822	472	893	867	882	757
1320	Genetic Information Processing	Replication and repair	03036 Chromosome and associated proteins	K03466	K03466 ftsK, spoIIIE; DNA segregation ATPase FtsK/SpoIIIE, S-DNA-T family	0.650432	0.0828785	0	1	1	1782	2512	2172	524	1529	1583	1461	1302	2409	279	1426	1942	93	460	271	472	550	374	384	453	243	430	448	486	298	512	731	350	400
1321	Genetic Information Processing	Replication and repair	03036 Chromosome and associated proteins	K03586	K03586 ftsL; cell division protein FtsL	1.10685	0.916698	0	1	NA	1	2	2	0	0	3	1	1	4	0	2	1	0	0	0	0	0	1	1	1	0	1	0	0	0	0	0	0	0
1322	Genetic Information Processing	Replication and repair	03036 Chromosome and associated proteins	K03589	K03589 ftsQ; cell division protein FtsQ	-0.929217	0.127132	0	1	1	266	526	249	85	217	253	176	172	429	39	206	261	100	165	191	225	213	148	162	196	78	210	171	191	105	243	139	217	170
1323	Genetic Information Processing	Replication and repair	03036 Chromosome and associated proteins	K03588	K03588 ftsW, spoVE; cell division protein FtsW	-1.04576	0.0794185	0	1	1	887	1592	946	224	679	739	852	488	1231	130	608	916	226	561	726	623	796	561	666	709	361	745	589	597	453	700	686	674	580
1324	Genetic Information Processing	Replication and repair	03036 Chromosome and associated proteins	K09811	K09811 ftsX; cell division transport system permease protein	3.41141	0.130787	10.7917	3.76797e-27	7.68073e-26	558	723	464	135	283	425	484	278	707	76	341	495	2	19	4	15	24	10	10	29	19	13	21	18	10	21	25	12	7
1325	Genetic Information Processing	Replication and repair	03036 Chromosome and associated proteins	K03531	K03531 ftsZ; cell division protein FtsZ	-0.74109	0.0817556	0	1	1	1321	1896	1292	287	911	986	1067	653	1550	177	804	1268	283	627	759	602	811	525	715	795	468	717	646	699	442	721	819	715	557
1326	Genetic Information Processing	Replication and repair	03036 Chromosome and associated proteins	K03528	K03528 zipA; cell division protein ZipA	-1.01599	0.589215	0	1	1	2	3	2	0	6	2	2	5	1	0	0	2	0	0	0	0	2	2	0	4	3	1	2	1	0	3	5	6	2
1327	Genetic Information Processing	Replication and repair	03036 Chromosome and associated proteins	K09888	K09888 zapA; cell division protein ZapA	1.0782	0.157549	0	1	1	148	219	121	30	82	69	56	54	213	24	82	119	4	27	8	25	21	15	12	22	9	21	30	27	14	23	29	14	11
1328	Genetic Information Processing	Replication and repair	03036 Chromosome and associated proteins	K01448	K01448 E3.5.1.28B, amiA, amiB, amiC; N-acetylmuramoyl-L-alanine amidase [EC:3.5.1.28]	0.54789	0.165333	0	1	1	1236	1826	1469	390	1136	1379	1458	1325	1842	222	2423	1421	186	333	545	312	424	320	444	465	233	429	318	398	224	432	327	478	345
1329	Genetic Information Processing	Replication and repair	03036 Chromosome and associated proteins	K03585	K03585 acrA, mexA, adeI, smeD; membrane fusion protein	2.61052	0.30289	2.01564	0.0438373	0.125275	149	78	91	26	59	70	412	55	136	6	54	143	2	6	3	8	8	5	11	5	2	11	8	6	7	8	15	6	3
1330	Genetic Information Processing	Replication and repair	03036 Chromosome and associated proteins	K06286	K06286 ezrA; septation ring formation regulator	-0.566894	2.09801	0	1	NA	1	0	0	0	0	0	0	0	0	0	0	0	0	0	0	0	0	0	0	0	0	0	0	0	0	0	0	1	0
1331	Genetic Information Processing	Replication and repair	03036 Chromosome and associated proteins	K03610	K03610 minC; septum site-determining protein MinC	-1.77263	0.167662	0	1	1	177	264	145	49	141	152	263	141	171	17	120	175	90	186	290	206	232	180	212	218	95	252	193	190	122	247	161	342	185
1332	Genetic Information Processing	Replication and repair	03036 Chromosome and associated proteins	K03609	K03609 minD; septum site-determining protein MinD	-1.92642	0.155713	0	1	1	206	324	208	50	151	190	334	127	249	29	132	254	156	215	418	269	328	253	304	315	168	265	270	269	144	304	233	358	216
1333	Genetic Information Processing	Replication and repair	03036 Chromosome and associated proteins	K03608	K03608 minE; cell division topological specificity factor	-2.59782	0.162834	-3.67134	0.000241282	0.000948172	58	89	51	16	30	52	75	37	74	2	44	74	76	94	157	112	115	74	105	117	74	139	109	117	74	134	106	155	119
1334	Genetic Information Processing	Replication and repair	03036 Chromosome and associated proteins	K04074	K04074 divIVA; cell division initiation protein	4.54336	0.749159	3.39496	0.000686393	0.00252246	21	10	15	2	22	13	43	11	14	2	13	13	0	0	0	0	0	0	1	0	0	0	0	1	2	0	0	0	0
1335	Genetic Information Processing	Replication and repair	03036 Chromosome and associated proteins	K13053	K13053 sulA; cell division inhibitor SulA	-1.50972	1.61991	0	1	NA	0	0	1	0	1	0	0	0	0	0	0	0	0	0	0	0	0	0	0	0	0	0	0	0	0	0	1	3	0
1336	Genetic Information Processing	Replication and repair	03036 Chromosome and associated proteins	K09772	K09772 sepF; cell division inhibitor SepF	-2.09998	0.17156	-0.582776	0.560044	1	111	178	136	40	87	114	207	120	146	11	84	122	80	189	308	176	237	154	246	214	120	229	163	207	106	192	162	269	150
1337	Genetic Information Processing	Replication and repair	03036 Chromosome and associated proteins	K05501	K05501 slmA, ttk; TetR/AcrR family transcriptional regulator	-3.13872	0.364693	-3.1224	0.00179383	0.00614475	3	0	7	1	2	3	1	0	7	1	0	8	1	4	8	10	10	6	11	8	3	9	9	9	5	19	25	14	12
1338	Genetic Information Processing	Replication and repair	03036 Chromosome and associated proteins	K03645	K03645 seqA; negative modulator of initiation of replication	1.91462	1.63652	0	1	NA	0	0	0	0	2	0	0	4	0	0	0	1	0	0	0	0	0	0	0	0	0	0	0	0	0	0	0	1	0
1339	Genetic Information Processing	Replication and repair	03036 Chromosome and associated proteins	K03569	K03569 mreB; rod shape-determining protein MreB and related proteins	-0.765233	0.0778956	0	1	1	1192	1676	1404	315	897	1009	1058	603	1574	169	757	1187	281	624	724	648	773	572	723	746	450	675	628	677	388	738	818	741	609
1340	Genetic Information Processing	Replication and repair	03036 Chromosome and associated proteins	K03570	K03570 mreC; rod shape-determining protein MreC	-1.01872	0.113554	0	1	1	470	814	424	117	296	344	374	266	628	72	320	455	141	283	379	299	368	280	388	324	169	346	276	272	190	318	252	364	268
1341	Genetic Information Processing	Replication and repair	03036 Chromosome and associated proteins	K03571	K03571 mreD; rod shape-determining protein MreD	2.33032	0.291212	1.13429	0.256674	0.64882	42	116	40	14	35	39	18	15	97	12	29	59	1	3	2	1	6	1	5	4	6	2	0	2	0	3	10	4	4
1342	Genetic Information Processing	Replication and repair	03036 Chromosome and associated proteins	K05837	K05837 rodA, mrdB; rod shape determining protein RodA	-1.08272	0.0852052	0	1	1	858	1464	903	226	596	708	794	396	1096	116	613	821	251	556	700	606	756	507	615	583	344	646	559	588	425	729	579	647	532
1343	Genetic Information Processing	Replication and repair	03036 Chromosome and associated proteins	K03496	K03496 parA, soj; chromosome partitioning protein	0.781421	0.0810017	0	1	1	2182	3946	2498	668	1576	2161	2109	1658	3133	385	1932	2339	150	476	532	499	571	403	511	517	306	505	467	547	339	581	564	528	457
1344	Genetic Information Processing	Replication and repair	03036 Chromosome and associated proteins	K03497	K03497 parB, spo0J; chromosome partitioning protein, ParB family	1.66308	0.0859336	0	1	1	1539	2879	1789	479	1381	1637	1231	1118	2581	287	1520	1887	57	215	111	206	203	194	194	216	128	182	219	208	143	248	332	170	215
1345	Genetic Information Processing	Replication and repair	03036 Chromosome and associated proteins	K02621	K02621 parC; topoisomerase IV subunit A [EC:5.99.1.-]	1.41289	0.0826952	0	1	1	1535	2300	1764	399	1132	1235	1057	666	2216	288	1060	1591	34	165	124	233	240	163	219	218	121	184	147	222	128	263	335	189	226
1346	Genetic Information Processing	Replication and repair	03036 Chromosome and associated proteins	K02622	K02622 parE; topoisomerase IV subunit B [EC:5.99.1.-]	1.32173	0.0808535	0	1	1	1385	1945	1538	338	1055	1111	976	566	1938	233	908	1456	41	141	127	180	189	148	195	200	107	204	155	196	125	245	342	159	232
1347	Genetic Information Processing	Replication and repair	03036 Chromosome and associated proteins	K03495	K03495 gidA, mnmG, MTO1; tRNA uridine 5-carboxymethylaminomethyl modification enzyme	-1.32715	0.0873272	0	1	1	1765	2826	1933	501	1290	1548	1679	905	2353	273	1117	1713	607	1338	1877	1514	1736	1245	1572	1556	960	1588	1383	1476	950	1758	1539	1600	1378
1348	Genetic Information Processing	Replication and repair	03036 Chromosome and associated proteins	K03501	K03501 gidB, rsmG; 16S rRNA (guanine527-N7)-methyltransferase [EC:2.1.1.170]	-1.29061	0.117638	0	1	1	331	568	367	78	236	296	384	216	473	52	241	331	133	249	369	307	349	236	274	292	141	356	284	269	184	365	237	350	264
1349	Genetic Information Processing	Replication and repair	03036 Chromosome and associated proteins	K04094	K04094 trmFO, gid; methylenetetrahydrofolate--tRNA-(uracil-5-)-methyltransferase [EC:2.1.1.74]	1.49148	0.0860468	0	1	1	992	1653	1011	263	599	831	855	450	1379	153	664	1051	53	103	148	101	144	105	125	107	84	140	101	99	73	108	146	118	113
1350	Genetic Information Processing	Replication and repair	03036 Chromosome and associated proteins	K03733	K03733 xerC; integrase/recombinase XerC	1.5714	0.127396	0	1	1	612	961	731	209	615	685	551	629	948	139	761	707	17	81	61	114	99	81	93	105	70	87	90	113	59	94	183	81	92
1351	Genetic Information Processing	Replication and repair	03036 Chromosome and associated proteins	K04763	K04763 xerD; integrase/recombinase XerD	2.11621	0.134974	0.860945	0.389268	0.946411	1251	1555	1371	447	1118	993	848	1365	2010	299	959	1335	28	97	65	137	127	101	120	127	89	150	118	121	71	134	175	115	137
1352	Genetic Information Processing	Replication and repair	03036 Chromosome and associated proteins	K03593	K03593 mrp, NUBPL; ATP-binding protein involved in chromosome partitioning	-0.401737	0.0955166	0	1	1	1323	2265	1268	319	760	1022	1409	545	1584	181	748	1307	247	479	658	515	609	478	595	602	293	590	541	582	365	602	552	551	504
1353	Genetic Information Processing	Replication and repair	03036 Chromosome and associated proteins	K04095	K04095 fic; cell filamentation protein	4.28923	0.66579	3.43838	0.000585215	0.00217968	8	108	20	1	16	25	21	5	38	3	10	15	0	0	0	1	1	1	0	2	0	0	0	0	0	0	0	0	1
1354	Genetic Information Processing	Replication and repair	03032 DNA replication proteins	K10730	K10730 RECQL4; ATP-dependent DNA helicase Q4 [EC:3.6.4.12]	1.70959	1.71404	0	1	NA	1	0	1	1	0	0	1	0	0	0	0	0	0	0	0	0	0	0	0	0	0	0	0	0	0	0	0	0	0
1355	Genetic Information Processing	Replication and repair	03032 DNA replication proteins	K03469	K03469 E3.1.26.4A, RNASEH1, rnhA; ribonuclease HI [EC:3.1.26.4]	-0.992115	0.104108	0	1	1	460	653	495	128	368	417	402	269	563	90	328	471	150	312	389	292	369	246	346	310	161	369	311	310	213	368	337	362	262
1356	Genetic Information Processing	Replication and repair	03032 DNA replication proteins	K10747	K10747 LIG1; DNA ligase 1 [EC:6.5.1.1]	3.36464	1.38107	0.988107	0.3231	NA	0	0	2	0	1	0	0	1	2	3	0	1	0	0	0	0	0	0	0	0	0	0	0	0	0	0	0	0	0
1357	Genetic Information Processing	Replication and repair	03032 DNA replication proteins	K00558	K00558 DNMT1, dcm; DNA (cytosine-5)-methyltransferase 1 [EC:2.1.1.37]	0.665036	0.13309	0	1	1	730	1567	1178	249	960	900	691	1004	1226	201	995	891	104	278	242	247	263	201	256	267	159	285	232	209	148	274	253	223	217
1358	Genetic Information Processing	Replication and repair	03032 DNA replication proteins	K17398	K17398 DNMT3A; DNA (cytosine-5)-methyltransferase 3A [EC:2.1.1.37]	-2.19803	0.630179	-0.314248	0.753333	1	1	0	3	0	2	2	1	0	0	0	0	3	0	7	0	2	1	2	2	1	1	4	3	2	0	3	1	0	3
1359	Genetic Information Processing	Replication and repair	03032 DNA replication proteins	K11130	K11130 NOP10, NOLA3; H/ACA ribonucleoprotein complex subunit 3	1.18859	2.11501	0	1	NA	1	5	0	0	0	0	0	0	0	0	0	0	0	0	0	0	0	0	0	0	0	0	0	0	0	0	0	0	0
1360	Genetic Information Processing	Replication and repair	03032 DNA replication proteins	K10900	K10900 WRN, RECQL2; werner syndrome ATP-dependent helicase [EC:3.6.4.12]	-0.371072	1.99897	0	1	NA	0	0	0	1	0	0	0	0	0	0	0	0	0	0	0	0	0	0	1	0	0	0	0	0	0	0	0	0	0
1361	Genetic Information Processing	Replication and repair	03032 DNA replication proteins	K10901	K10901 BLM, RECQL3, SGS1; bloom syndrome protein [EC:3.6.4.12]	3.51383	1.13799	1.33026	0.183432	NA	4	5	5	0	1	2	4	0	5	1	2	2	0	0	0	0	0	0	0	0	0	0	0	0	0	0	1	0	0
1362	Genetic Information Processing	Replication and repair	03032 DNA replication proteins	K10798^	K10798 PARP; poly [ADP-ribose] polymerase [EC:2.4.2.30]	5.72866	1.11849	3.33366	0.000857118	0.0030976	9	35	17	1	4	8	6	2	8	1	0	7	0	0	0	0	0	0	0	0	0	0	0	0	0	0	0	0	0
1363	Genetic Information Processing	Replication and repair	03032 DNA replication proteins	K15255	K15255 PIF1; ATP-dependent DNA helicase PIF1 [EC:3.6.4.12]	0.415239	1.71699	0	1	NA	0	0	0	0	0	0	0	0	0	1	1	0	0	0	0	0	0	0	0	0	1	0	0	0	0	0	0	0	0
1364	Genetic Information Processing	Replication and repair	03032 DNA replication proteins	K05787	K05787 hupA; DNA-binding protein HU-alpha	2.61295	0.645983	0.948858	0.342693	0.844587	8	26	2	1	6	14	1	4	19	2	4	10	0	0	1	1	1	0	0	1	0	0	0	1	0	0	3	0	0
1365	Genetic Information Processing	Replication and repair	03032 DNA replication proteins	K03530	K03530 hupB; DNA-binding protein HU-beta	-0.873388	0.0829776	0	1	1	348	589	327	79	222	274	264	176	494	59	197	361	70	204	205	201	248	133	224	202	109	218	188	204	169	255	243	236	226
1366	Genetic Information Processing	Replication and repair	03032 DNA replication proteins	K04764	K04764 ihfA, himA; integration host factor subunit alpha	-0.089427	0.124064	0	1	1	106	212	110	30	63	86	56	37	174	11	89	122	8	38	20	46	44	25	34	45	26	32	37	40	31	54	61	25	52
1367	Genetic Information Processing	Replication and repair	03032 DNA replication proteins	K05788	K05788 ihfB, himD; integration host factor subunit beta	-0.0492644	0.109207	0	1	1	145	201	148	48	96	107	78	38	175	31	107	146	7	47	37	56	61	31	45	51	35	51	42	41	47	66	58	33	51
1368	Genetic Information Processing	Replication and repair	03032 DNA replication proteins	K02313	K02313 dnaA; chromosomal replication initiator protein	-0.930851	0.087417	0	1	1	1210	1893	1309	319	904	1040	1183	669	1585	172	740	1244	325	750	930	717	920	603	781	796	433	878	715	795	522	893	816	845	814
1369	Genetic Information Processing	Replication and repair	03032 DNA replication proteins	K02314	K02314 dnaB; replicative DNA helicase [EC:3.6.4.12]	-0.243506	0.0966922	0	1	1	1830	2734	2241	506	1744	1836	1894	1540	2452	301	1532	2035	324	768	935	859	962	687	887	936	491	891	802	895	571	950	912	888	891
1370	Genetic Information Processing	Replication and repair	03032 DNA replication proteins	K02315	K02315 dnaC; DNA replication protein DnaC	-0.0388889	0.532738	0	1	1	10	2	5	2	4	5	1	5	5	0	3	0	0	3	3	2	1	0	1	1	4	3	3	1	0	0	2	1	0
1371	Genetic Information Processing	Replication and repair	03032 DNA replication proteins	K02316	K02316 dnaG; DNA primase [EC:2.7.7.-]	-0.931129	0.0990341	0	1	1	1404	2240	1509	370	980	1265	1282	896	1991	244	926	1449	406	865	1131	979	1140	806	806	985	456	1040	857	968	631	1054	872	1056	976
1372	Genetic Information Processing	Replication and repair	03032 DNA replication proteins	K03111	K03111 ssb; single-strand DNA-binding protein	-0.29372	0.0873201	0	1	1	556	712	562	136	372	392	452	335	682	80	328	540	90	212	226	207	229	156	222	235	149	231	206	218	127	269	269	237	179
1373	Genetic Information Processing	Replication and repair	03032 DNA replication proteins	K02337	K02337 DPO3A1, dnaE; DNA polymerase III subunit alpha [EC:2.7.7.7]	-0.623329	0.0889533	0	1	1	3680	5455	3866	982	2834	2838	3084	2002	4801	502	2401	3564	859	1772	2126	1819	2096	1475	1898	2012	1141	1972	1745	1910	1141	2064	1844	1947	1795
1374	Genetic Information Processing	Replication and repair	03032 DNA replication proteins	K03763	K03763 DPO3A2, polC; DNA polymerase III subunit alpha, Gram-positive type [EC:2.7.7.7]	-1.15692	0.450906	0	1	1	1	2	4	2	7	1	1	2	4	1	4	2	0	3	2	1	1	1	1	4	3	4	3	1	2	2	9	2	3
1375	Genetic Information Processing	Replication and repair	03032 DNA replication proteins	K02338	K02338 DPO3B, dnaN; DNA polymerase III subunit beta [EC:2.7.7.7]	-0.681788	0.0812898	0	1	1	1132	1789	1244	316	869	967	944	647	1464	187	731	1133	246	598	690	637	771	540	597	652	329	688	566	675	428	726	609	668	585
1376	Genetic Information Processing	Replication and repair	03032 DNA replication proteins	K02339	K02339 DPO3C, holC; DNA polymerase III subunit chi [EC:2.7.7.7]	3.19301	0.221024	5.39765	6.75211e-08	3.79622e-07	116	205	119	30	65	107	67	30	217	18	81	164	2	3	3	3	7	4	4	4	6	5	2	5	2	5	7	0	7
1377	Genetic Information Processing	Replication and repair	03032 DNA replication proteins	K02340	K02340 DPO3D1, holA; DNA polymerase III subunit delta [EC:2.7.7.7]	-0.516146	0.120827	0	1	1	712	1181	641	160	506	494	648	379	899	108	396	738	125	316	444	354	421	238	253	304	131	385	293	321	252	414	261	384	349
1378	Genetic Information Processing	Replication and repair	03032 DNA replication proteins	K02341	K02341 DPO3D2, holB; DNA polymerase III subunit delta' [EC:2.7.7.7]	-0.557397	0.119133	0	1	1	678	987	596	152	464	506	581	388	823	95	401	660	166	285	379	334	390	236	293	346	144	387	237	308	190	379	261	361	285
1379	Genetic Information Processing	Replication and repair	03032 DNA replication proteins	K02342	K02342 DPO3E, dnaQ; DNA polymerase III subunit epsilon [EC:2.7.7.7]	-0.279132	0.0852757	0	1	1	1026	1482	977	265	681	727	856	626	1215	147	620	925	142	355	441	423	460	318	347	428	210	409	384	437	282	515	426	413	405
1380	Genetic Information Processing	Replication and repair	03032 DNA replication proteins	K14159	K14159 rnhA-dnaQ; ribonuclease HI / DNA polymerase III subunit epsilon [EC:3.1.26.4 2.7.7.7]	0.567555	0.775167	0	1	NA	0	3	1	0	2	1	1	1	4	3	1	3	0	1	2	0	1	0	0	0	2	0	0	2	0	0	0	0	0
1381	Genetic Information Processing	Replication and repair	03032 DNA replication proteins	K02343	K02343 DPO3G, dnaX; DNA polymerase III subunit gamma/tau [EC:2.7.7.7]	-0.839419	0.0821005	0	1	1	1427	2082	1525	374	956	1157	1190	712	1765	214	895	1428	368	790	895	864	979	631	761	841	434	940	773	828	565	1014	805	900	827
1382	Genetic Information Processing	Replication and repair	03032 DNA replication proteins	K03469	K03469 E3.1.26.4A, RNASEH1, rnhA; ribonuclease HI [EC:3.1.26.4]	-0.992115	0.104108	0	1	1	460	653	495	128	368	417	402	269	563	90	328	471	150	312	389	292	369	246	346	310	161	369	311	310	213	368	337	362	262
1383	Genetic Information Processing	Replication and repair	03032 DNA replication proteins	K14159	K14159 rnhA-dnaQ; ribonuclease HI / DNA polymerase III subunit epsilon [EC:3.1.26.4 2.7.7.7]	0.567555	0.775167	0	1	NA	0	3	1	0	2	1	1	1	4	3	1	3	0	1	2	0	1	0	0	0	2	0	0	2	0	0	0	0	0
1384	Genetic Information Processing	Replication and repair	03032 DNA replication proteins	K03470	K03470 rnhB; ribonuclease HII [EC:3.1.26.4]	-1.03318	0.0864902	0	1	1	442	695	531	125	355	378	448	265	609	78	344	504	156	300	371	329	381	225	332	342	205	385	308	330	244	363	340	330	350
1385	Genetic Information Processing	Replication and repair	03032 DNA replication proteins	K03471	K03471 rnhC; ribonuclease HIII [EC:3.1.26.4]	-1.00425	0.392028	0	1	1	2	4	12	4	5	11	1	0	13	0	3	7	2	1	1	5	6	4	4	9	2	7	3	1	2	9	8	1	4
1386	Genetic Information Processing	Replication and repair	03032 DNA replication proteins	K02335	K02335 DPO1, polA; DNA polymerase I [EC:2.7.7.7]	-0.901161	0.080988	0	1	1	2605	4123	2990	706	1969	2284	2361	1445	3506	397	1734	2829	743	1584	1867	1656	2029	1407	1808	1752	926	1767	1549	1603	1073	1957	1832	1769	1646
1387	Genetic Information Processing	Replication and repair	03032 DNA replication proteins	K01972	K01972 E6.5.1.2, ligA, ligB; DNA ligase (NAD+) [EC:6.5.1.2]	-0.629904	0.0704767	0	1	1	1848	2767	2063	481	1289	1539	1664	865	2537	273	1254	1865	352	1039	1055	997	1036	701	960	946	563	1030	864	909	738	1049	1049	998	976
1388	Genetic Information Processing	Replication and repair	03032 DNA replication proteins	K02319	K02319 DPA, polB1; DNA polymerase I [EC:2.7.7.7]	-1.20529	0.613597	0	1	1	5	5	4	2	0	1	0	0	0	0	5	2	1	5	1	3	0	0	3	1	5	1	1	3	0	0	4	1	1
1389	Genetic Information Processing	Replication and repair	03032 DNA replication proteins	K04801	K04801 rfcS; replication factor C small subunit	-2.66769	1.83171	-0.364517	0.715472	NA	0	0	0	0	0	0	0	0	0	0	0	0	0	1	0	0	0	0	0	0	0	1	1	0	0	0	0	0	0
1390	Genetic Information Processing	Replication and repair	03032 DNA replication proteins	K10748	K10748 tus, tau; DNA replication terminus site-binding protein	0.561464	1.69966	0	1	NA	0	0	0	0	1	1	1	0	0	0	0	0	0	0	0	0	0	0	0	0	1	0	0	0	0	0	0	0	0
1391	Genetic Information Processing	Replication and repair	03032 DNA replication proteins	K06223	K06223 dam; DNA adenine methylase [EC:2.1.1.72]	2.46238	0.171302	2.69918	0.00695096	0.0220576	280	488	276	58	251	277	288	231	365	43	186	290	6	26	18	24	8	8	25	17	8	25	31	14	19	22	11	18	22
1392	Genetic Information Processing	Replication and repair	03032 DNA replication proteins	K03645	K03645 seqA; negative modulator of initiation of replication	1.91462	1.63652	0	1	NA	0	0	0	0	2	0	0	4	0	0	0	1	0	0	0	0	0	0	0	0	0	0	0	0	0	0	0	1	0
1393	Genetic Information Processing	Replication and repair	03032 DNA replication proteins	K10763	K10763 hda; DnaA-homolog protein	-1.61233	0.453825	0	1	1	2	1	7	2	3	3	0	4	2	0	0	7	0	2	3	3	0	1	2	4	3	2	3	4	5	7	7	4	5
1394	Genetic Information Processing	Replication and repair	03032 DNA replication proteins	K02469	K02469 gyrA; DNA gyrase subunit A [EC:5.99.1.3]	-0.927936	0.0943883	0	1	1	3277	4894	3742	861	2511	2937	3358	1907	4329	473	2202	3406	950	1970	2570	2053	2666	1737	2149	2410	1257	2124	1940	2010	1407	2496	2212	2496	2060
1395	Genetic Information Processing	Replication and repair	03032 DNA replication proteins	K02470	K02470 gyrB; DNA gyrase subunit B [EC:5.99.1.3]	-0.70072	0.0705081	0	1	1	2350	3558	2579	604	1697	1988	2035	1138	3193	398	1514	2356	511	1170	1410	1281	1536	1096	1347	1351	763	1337	1194	1265	786	1485	1569	1295	1193
1396	Genetic Information Processing	Replication and repair	03032 DNA replication proteins	K02621	K02621 parC; topoisomerase IV subunit A [EC:5.99.1.-]	1.41289	0.0826952	0	1	1	1535	2300	1764	399	1132	1235	1057	666	2216	288	1060	1591	34	165	124	233	240	163	219	218	121	184	147	222	128	263	335	189	226
1397	Genetic Information Processing	Replication and repair	03032 DNA replication proteins	K02622	K02622 parE; topoisomerase IV subunit B [EC:5.99.1.-]	1.32173	0.0808535	0	1	1	1385	1945	1538	338	1055	1111	976	566	1938	233	908	1456	41	141	127	180	189	148	195	200	107	204	155	196	125	245	342	159	232
1398	Genetic Information Processing	Replication and repair	03032 DNA replication proteins	K03166	K03166 top6A; DNA topoisomerase VI subunit A [EC:5.99.1.3]	4.02115	0.62919	3.2123	0.00131679	0.00461377	12	34	24	4	10	9	33	8	31	4	4	22	0	0	2	0	1	1	0	1	0	0	0	0	0	0	1	0	0
1399	Genetic Information Processing	Replication and repair	03032 DNA replication proteins	K03167	K03167 top6B; DNA topoisomerase VI subunit B [EC:5.99.1.3]	3.47812	0.414458	3.56639	0.000361936	0.00138291	46	65	41	8	25	21	37	17	71	2	8	37	0	2	0	1	0	0	1	5	1	2	2	0	0	0	1	1	1
1400	Genetic Information Processing	Replication and repair	03032 DNA replication proteins	K03168	K03168 topA; DNA topoisomerase I [EC:5.99.1.2]	-0.590165	0.0856652	0	1	1	2893	4194	3027	758	1931	2388	3132	1610	3763	403	2050	2794	623	1360	1690	1371	1766	1187	1564	1543	925	1634	1404	1405	916	1690	1584	1482	1297
1401	Genetic Information Processing	Replication and repair	03032 DNA replication proteins	K03169	K03169 topB; DNA topoisomerase III [EC:5.99.1.2]	1.09009	0.25157	0	1	1	105	116	163	19	133	130	55	160	91	35	44	115	5	34	9	17	27	16	29	21	28	27	23	14	7	14	29	20	25
1402	Genetic Information Processing	Replication and repair	03460 Fanconi anemia pathway	K08734	K08734 MLH1; DNA mismatch repair protein MLH1	1.38854	1.80046	0	1	NA	1	1	0	0	1	0	1	0	0	0	0	0	0	0	0	0	0	0	0	0	0	0	0	0	0	0	0	0	0
1403	Genetic Information Processing	Replication and repair	03460 Fanconi anemia pathway	K10901	K10901 BLM, RECQL3, SGS1; bloom syndrome protein [EC:3.6.4.12]	3.51383	1.13799	1.33026	0.183432	NA	4	5	5	0	1	2	4	0	5	1	2	2	0	0	0	0	0	0	0	0	0	0	0	0	0	0	1	0	0
1404	Genetic Information Processing	Replication and repair	03400 DNA repair and recombination proteins	K00567	K00567 ogt, MGMT; methylated-DNA-[protein]-cysteine S-methyltransferase [EC:2.1.1.63]	0.174273	0.113202	0	1	1	210	318	240	40	129	158	241	104	242	31	110	208	15	64	44	55	77	46	64	54	51	54	64	60	46	64	121	30	72
1405	Genetic Information Processing	Replication and repair	03400 DNA repair and recombination proteins	K02295	K02295 CRY; cryptochrome	1.34048	1.55714	0	1	NA	2	0	0	4	0	0	0	0	0	0	0	0	1	0	0	1	0	0	0	0	0	0	0	0	0	0	0	0	0
1406	Genetic Information Processing	Replication and repair	03400 DNA repair and recombination proteins	K01669	K01669 phrB; deoxyribodipyrimidine photo-lyase [EC:4.1.99.3]	-0.683976	0.0978733	0	1	1	2467	3778	2793	685	1866	2141	2202	1454	3267	336	1511	2539	624	1167	1621	1356	1713	1117	1351	1433	759	1429	1180	1214	831	1552	1312	1477	1315
1407	Genetic Information Processing	Replication and repair	03400 DNA repair and recombination proteins	K03648	K03648 UNG, UDG; uracil-DNA glycosylase [EC:3.2.2.27]	0.859399	0.14403	0	1	1	235	327	308	69	299	209	251	213	315	33	127	237	18	44	33	58	65	39	56	76	27	53	34	48	25	63	89	44	65
1408	Genetic Information Processing	Replication and repair	03400 DNA repair and recombination proteins	K03649	K03649 MUG, TDG; TDG/mug DNA glycosylase family protein [EC:3.2.2.-]	5.59179	0.639684	5.61495	1.96623e-08	1.14595e-07	76	104	56	18	4	42	116	17	79	6	15	75	0	0	0	1	1	0	1	0	0	0	0	0	0	0	1	0	2
1409	Genetic Information Processing	Replication and repair	03400 DNA repair and recombination proteins	K03652	K03652 MPG; DNA-3-methyladenine glycosylase [EC:3.2.2.21]	-1.81145	0.155225	0	1	1	174	244	130	36	115	105	226	76	209	18	55	143	82	144	227	169	205	150	216	200	108	229	153	142	97	186	114	193	182
1410	Genetic Information Processing	Replication and repair	03400 DNA repair and recombination proteins	K10800	K10800 SMUG1; single-strand selective monofunctional uracil DNA glycosylase [EC:3.2.2.-]	0.459396	0.248985	0	1	1	25	30	49	8	18	32	39	14	36	5	12	31	2	16	1	7	6	7	11	3	12	8	7	2	2	11	9	7	8
1411	Genetic Information Processing	Replication and repair	03400 DNA repair and recombination proteins	K03575	K03575 mutY; A/G-specific adenine glycosylase [EC:3.2.2.-]	0.796495	0.0606668	0	1	1	909	1368	891	246	651	710	759	384	1234	131	498	925	41	206	118	174	207	151	170	180	102	182	178	166	130	198	255	122	162
1412	Genetic Information Processing	Replication and repair	03400 DNA repair and recombination proteins	K03660	K03660 OGG1; N-glycosylase/DNA lyase [EC:3.2.2.- 4.2.99.18]	-1.83614	0.518639	0	1	1	2	5	1	0	1	1	2	0	3	0	0	7	1	2	0	2	1	0	0	3	1	6	2	3	4	6	5	2	3
1413	Genetic Information Processing	Replication and repair	03400 DNA repair and recombination proteins	K10773	K10773 NTH; endonuclease III [EC:4.2.99.18]	-0.538633	0.0782236	0	1	1	849	1082	830	211	587	692	884	363	1038	120	470	815	162	372	388	424	444	348	401	421	235	395	342	371	262	444	398	388	432
1414	Genetic Information Processing	Replication and repair	03400 DNA repair and recombination proteins	K10771	K10771 APEX1; AP endonuclease 1 [EC:4.2.99.18]	-0.335602	2.11591	0	1	NA	0	0	0	0	1	0	0	0	0	0	0	0	0	0	0	0	0	0	0	1	0	0	0	0	0	0	0	0	0
1415	Genetic Information Processing	Replication and repair	03400 DNA repair and recombination proteins	K10747	K10747 LIG1; DNA ligase 1 [EC:6.5.1.1]	3.36464	1.38107	0.988107	0.3231	NA	0	0	2	0	1	0	0	1	2	3	0	1	0	0	0	0	0	0	0	0	0	0	0	0	0	0	0	0	0
1416	Genetic Information Processing	Replication and repair	03400 DNA repair and recombination proteins	K10798^	K10798 PARP; poly [ADP-ribose] polymerase [EC:2.4.2.30]	5.72866	1.11849	3.33366	0.000857118	0.0030976	9	35	17	1	4	8	6	2	8	1	0	7	0	0	0	0	0	0	0	0	0	0	0	0	0	0	0	0	0
1417	Genetic Information Processing	Replication and repair	03400 DNA repair and recombination proteins	K10843	K10843 ERCC3, XPB; DNA excision repair protein ERCC-3 [EC:3.6.4.12]	4.21263	0.417491	5.29982	1.15914e-07	6.37837e-07	205	163	85	39	17	65	202	38	124	6	26	73	4	5	2	2	1	2	1	4	1	0	1	2	0	0	0	2	0
1418	Genetic Information Processing	Replication and repair	03400 DNA repair and recombination proteins	K10844	K10844 ERCC2, XPD; DNA excision repair protein ERCC-2 [EC:3.6.4.12]	-3.80365	1.23988	-1.45469	0.145755	NA	0	0	0	0	0	0	1	0	0	0	0	0	1	0	0	1	0	1	1	2	2	1	1	0	0	0	0	0	1
1419	Genetic Information Processing	Replication and repair	03400 DNA repair and recombination proteins	K10747	K10747 LIG1; DNA ligase 1 [EC:6.5.1.1]	3.36464	1.38107	0.988107	0.3231	NA	0	0	2	0	1	0	0	1	2	3	0	1	0	0	0	0	0	0	0	0	0	0	0	0	0	0	0	0	0
1420	Genetic Information Processing	Replication and repair	03400 DNA repair and recombination proteins	K08735	K08735 MSH2; DNA mismatch repair protein MSH2	0.397307	2.14559	0	1	NA	1	0	0	0	0	0	0	0	1	0	0	0	0	0	0	0	0	0	0	0	0	0	0	0	0	0	0	0	0
1421	Genetic Information Processing	Replication and repair	03400 DNA repair and recombination proteins	K08740	K08740 MSH4; DNA mismatch repair protein MSH4	1.42237	1.79494	0	1	NA	0	0	1	0	1	0	1	0	0	0	0	1	0	0	0	0	0	0	0	0	0	0	0	0	0	0	0	0	0
1422	Genetic Information Processing	Replication and repair	03400 DNA repair and recombination proteins	K08734	K08734 MLH1; DNA mismatch repair protein MLH1	1.38854	1.80046	0	1	NA	1	1	0	0	1	0	1	0	0	0	0	0	0	0	0	0	0	0	0	0	0	0	0	0	0	0	0	0	0
1423	Genetic Information Processing	Replication and repair	03400 DNA repair and recombination proteins	K10747	K10747 LIG1; DNA ligase 1 [EC:6.5.1.1]	3.36464	1.38107	0.988107	0.3231	NA	0	0	2	0	1	0	0	1	2	3	0	1	0	0	0	0	0	0	0	0	0	0	0	0	0	0	0	0	0
1424	Genetic Information Processing	Replication and repair	03400 DNA repair and recombination proteins	K10899	K10899 RECQL; ATP-dependent DNA helicase Q1 [EC:3.6.4.12]	1.78074	1.84289	0	1	NA	0	0	0	1	0	0	0	0	1	0	0	3	0	0	0	0	0	0	0	0	0	0	0	0	0	0	0	0	0
1425	Genetic Information Processing	Replication and repair	03400 DNA repair and recombination proteins	K10900	K10900 WRN, RECQL2; werner syndrome ATP-dependent helicase [EC:3.6.4.12]	-0.371072	1.99897	0	1	NA	0	0	0	1	0	0	0	0	0	0	0	0	0	0	0	0	0	0	1	0	0	0	0	0	0	0	0	0	0
1426	Genetic Information Processing	Replication and repair	03400 DNA repair and recombination proteins	K10901	K10901 BLM, RECQL3, SGS1; bloom syndrome protein [EC:3.6.4.12]	3.51383	1.13799	1.33026	0.183432	NA	4	5	5	0	1	2	4	0	5	1	2	2	0	0	0	0	0	0	0	0	0	0	0	0	0	0	1	0	0
1427	Genetic Information Processing	Replication and repair	03400 DNA repair and recombination proteins	K10730	K10730 RECQL4; ATP-dependent DNA helicase Q4 [EC:3.6.4.12]	1.70959	1.71404	0	1	NA	1	0	1	1	0	0	1	0	0	0	0	0	0	0	0	0	0	0	0	0	0	0	0	0	0	0	0	0	0
1428	Genetic Information Processing	Replication and repair	03400 DNA repair and recombination proteins	K10902	K10902 RECQL5; ATP-dependent DNA helicase Q5 [EC:3.6.4.12]	2.88794	1.35317	0.656192	0.511701	NA	1	0	2	0	2	1	0	1	0	0	2	1	0	0	0	0	0	0	0	0	0	0	0	0	0	0	0	0	0
1429	Genetic Information Processing	Replication and repair	03400 DNA repair and recombination proteins	K10901	K10901 BLM, RECQL3, SGS1; bloom syndrome protein [EC:3.6.4.12]	3.51383	1.13799	1.33026	0.183432	NA	4	5	5	0	1	2	4	0	5	1	2	2	0	0	0	0	0	0	0	0	0	0	0	0	0	0	1	0	0
1430	Genetic Information Processing	Replication and repair	03400 DNA repair and recombination proteins	K10901	K10901 BLM, RECQL3, SGS1; bloom syndrome protein [EC:3.6.4.12]	3.51383	1.13799	1.33026	0.183432	NA	4	5	5	0	1	2	4	0	5	1	2	2	0	0	0	0	0	0	0	0	0	0	0	0	0	0	1	0	0
1431	Genetic Information Processing	Replication and repair	03400 DNA repair and recombination proteins	K10704	K10704 UBE2V; ubiquitin-conjugating enzyme E2 variant	2.56395	1.43902	0.391902	0.695131	NA	1	1	1	0	0	3	0	0	0	0	2	1	0	0	0	0	0	0	0	0	0	0	0	0	0	0	0	0	0
1432	Genetic Information Processing	Replication and repair	03400 DNA repair and recombination proteins	K03574	K03574 mutT, NUDT15, MTH2; 8-oxo-dGTP diphosphatase [EC:3.6.1.55]	2.46811	0.0975612	4.79812	1.60158e-06	7.89911e-06	673	1074	756	177	515	649	561	403	940	91	464	683	7	45	18	42	35	29	37	57	43	51	43	52	37	50	56	34	56
1433	Genetic Information Processing	Replication and repair	03400 DNA repair and recombination proteins	K01520	K01520 dut, DUT; dUTP pyrophosphatase [EC:3.6.1.23]	0.285873	0.106281	0	1	1	336	519	403	79	251	309	279	138	507	98	232	350	23	131	65	93	134	94	91	98	48	100	100	106	77	122	165	53	133
1434	Genetic Information Processing	Replication and repair	03400 DNA repair and recombination proteins	K10807	K10807 RRM1; ribonucleoside-diphosphate reductase subunit M1 [EC:1.17.4.1]	0.231854	0.524629	0	1	1	2	5	2	2	4	2	4	4	4	0	1	5	1	1	0	2	1	0	0	3	0	1	2	1	0	0	2	2	1
1435	Genetic Information Processing	Replication and repair	03400 DNA repair and recombination proteins	K10808	K10808 RRM2; ribonucleoside-diphosphate reductase subunit M2 [EC:1.17.4.1]	3.23424	1.3763	0.896784	0.369834	NA	0	2	0	0	4	2	3	0	0	0	1	2	0	0	0	0	0	0	0	0	0	0	0	0	0	0	0	0	0
1436	Genetic Information Processing	Replication and repair	03400 DNA repair and recombination proteins	K00567	K00567 ogt, MGMT; methylated-DNA-[protein]-cysteine S-methyltransferase [EC:2.1.1.63]	0.174273	0.113202	0	1	1	210	318	240	40	129	158	241	104	242	31	110	208	15	64	44	55	77	46	64	54	51	54	64	60	46	64	121	30	72
1437	Genetic Information Processing	Replication and repair	03400 DNA repair and recombination proteins	K10778	K10778 ada; AraC family transcriptional regulator, regulatory protein of adaptative response / methylated-DNA-[protein]-cysteine methyltransferase [EC:2.1.1.63]	4.25825	0.137234	16.4555	7.6573e-61	7.04132e-59	674	984	707	170	464	593	544	209	913	91	464	695	1	11	5	12	13	6	10	17	12	14	15	10	4	9	32	3	10
1438	Genetic Information Processing	Replication and repair	03400 DNA repair and recombination proteins	K13530	K13530 adaA; AraC family transcriptional regulator, regulatory protein of adaptative response / methylphosphotriester-DNA alkyltransferase methyltransferase [EC:2.1.1.-]	3.8209	1.32136	1.37805	0.168187	NA	4	0	3	0	1	0	10	1	0	0	1	2	0	0	0	0	0	0	0	0	0	0	0	0	0	0	0	0	0
1439	Genetic Information Processing	Replication and repair	03400 DNA repair and recombination proteins	K13531	K13531 adaB; methylated-DNA-[protein]-cysteine S-methyltransferase [EC:2.1.1.63]	-0.645423	1.30927	0	1	NA	0	0	1	0	0	0	1	0	0	0	2	0	0	0	0	1	0	0	1	0	0	0	1	0	0	0	1	0	0
1440	Genetic Information Processing	Replication and repair	03400 DNA repair and recombination proteins	K01669	K01669 phrB; deoxyribodipyrimidine photo-lyase [EC:4.1.99.3]	-0.683976	0.0978733	0	1	1	2467	3778	2793	685	1866	2141	2202	1454	3267	336	1511	2539	624	1167	1621	1356	1713	1117	1351	1433	759	1429	1180	1214	831	1552	1312	1477	1315
1441	Genetic Information Processing	Replication and repair	03400 DNA repair and recombination proteins	K03919	K03919 alkB; alkylated DNA repair protein (DNA oxidative demethylase) [EC:1.14.11.33]	5.64227	0.374855	9.71647	2.56518e-22	3.94599e-21	208	351	188	58	80	97	96	48	233	23	117	155	0	1	3	1	4	0	0	1	0	0	1	1	0	1	2	0	2
1442	Genetic Information Processing	Replication and repair	03400 DNA repair and recombination proteins	K03648	K03648 UNG, UDG; uracil-DNA glycosylase [EC:3.2.2.27]	0.859399	0.14403	0	1	1	235	327	308	69	299	209	251	213	315	33	127	237	18	44	33	58	65	39	56	76	27	53	34	48	25	63	89	44	65
1443	Genetic Information Processing	Replication and repair	03400 DNA repair and recombination proteins	K03649	K03649 MUG, TDG; TDG/mug DNA glycosylase family protein [EC:3.2.2.-]	5.59179	0.639684	5.61495	1.96623e-08	1.14595e-07	76	104	56	18	4	42	116	17	79	6	15	75	0	0	0	1	1	0	1	0	0	0	0	0	0	0	1	0	2
1444	Genetic Information Processing	Replication and repair	03400 DNA repair and recombination proteins	K01247	K01247 alkA; DNA-3-methyladenine glycosylase II [EC:3.2.2.21]	-0.00819402	0.0957856	0	1	1	331	503	328	83	181	321	172	157	542	36	235	355	31	143	71	128	136	78	92	119	61	96	114	121	93	128	160	73	104
1445	Genetic Information Processing	Replication and repair	03400 DNA repair and recombination proteins	K13529	K13529 ada-alkA; AraC family transcriptional regulator, regulatory protein of adaptative response / DNA-3-methyladenine glycosylase II [EC:3.2.2.21]	4.00226	0.521284	3.84102	0.000122524	0.000500403	167	122	76	24	17	63	309	33	88	5	48	121	0	1	0	0	3	1	6	1	3	6	0	0	2	1	11	0	0
1446	Genetic Information Processing	Replication and repair	03400 DNA repair and recombination proteins	K03652	K03652 MPG; DNA-3-methyladenine glycosylase [EC:3.2.2.21]	-1.81145	0.155225	0	1	1	174	244	130	36	115	105	226	76	209	18	55	143	82	144	227	169	205	150	216	200	108	229	153	142	97	186	114	193	182
1447	Genetic Information Processing	Replication and repair	03400 DNA repair and recombination proteins	K03575	K03575 mutY; A/G-specific adenine glycosylase [EC:3.2.2.-]	0.796495	0.0606668	0	1	1	909	1368	891	246	651	710	759	384	1234	131	498	925	41	206	118	174	207	151	170	180	102	182	178	166	130	198	255	122	162
1448	Genetic Information Processing	Replication and repair	03400 DNA repair and recombination proteins	K01246	K01246 tag; DNA-3-methyladenine glycosylase I [EC:3.2.2.20]	3.43221	0.127015	11.2759	1.72649e-29	4.0136e-28	414	676	461	108	246	388	357	150	553	62	280	414	4	14	5	15	16	7	13	13	18	10	10	14	8	14	31	5	8
1449	Genetic Information Processing	Replication and repair	03400 DNA repair and recombination proteins	K10563	K10563 mutM, fpg; formamidopyrimidine-DNA glycosylase [EC:3.2.2.23 4.2.99.18]	-0.942279	0.0915581	0	1	1	614	1073	742	159	424	529	487	263	840	95	430	604	200	361	468	401	449	321	413	396	232	424	342	416	221	438	426	395	384
1450	Genetic Information Processing	Replication and repair	03400 DNA repair and recombination proteins	K05522	K05522 nei; endonuclease VIII [EC:3.2.2.- 4.2.99.18]	1.9303	0.158232	0	1	1	197	348	228	57	137	146	267	133	284	21	92	217	4	19	15	14	16	18	23	33	16	26	24	22	10	8	20	13	19
1451	Genetic Information Processing	Replication and repair	03400 DNA repair and recombination proteins	K10773	K10773 NTH; endonuclease III [EC:4.2.99.18]	-0.538633	0.0782236	0	1	1	849	1082	830	211	587	692	884	363	1038	120	470	815	162	372	388	424	444	348	401	421	235	395	342	371	262	444	398	388	432
1452	Genetic Information Processing	Replication and repair	03400 DNA repair and recombination proteins	K01142	K01142 E3.1.11.2, xthA; exodeoxyribonuclease III [EC:3.1.11.2]	-0.498607	0.0734055	0	1	1	1116	1612	1143	314	684	876	876	466	1465	181	707	1088	192	485	555	534	625	406	524	506	270	558	467	510	337	547	481	523	534
1453	Genetic Information Processing	Replication and repair	03400 DNA repair and recombination proteins	K01151	K01151 nfo; deoxyribonuclease IV [EC:3.1.21.2]	-1.17791	0.203709	0	1	1	21	35	25	6	14	25	12	6	29	2	17	10	3	16	9	17	9	14	18	14	11	17	20	9	10	14	34	10	23
1454	Genetic Information Processing	Replication and repair	03400 DNA repair and recombination proteins	K05982	K05982 E3.1.21.7, nfi; deoxyribonuclease V [EC:3.1.21.7]	6.92553	0.552018	8.92276	4.54806e-19	5.75531e-18	124	188	155	31	140	139	265	125	170	15	107	181	0	0	0	0	0	1	3	0	1	2	0	0	0	0	0	0	0
1455	Genetic Information Processing	Replication and repair	03400 DNA repair and recombination proteins	K07462	K07462 recJ; single-stranded-DNA-specific exonuclease [EC:3.1.-.-]	2.09367	0.08934	1.04846	0.294429	0.732179	1856	2984	1923	488	1311	1740	1953	1099	2450	263	1184	1896	31	156	107	224	175	143	115	188	86	149	159	172	113	155	271	110	146
1456	Genetic Information Processing	Replication and repair	03400 DNA repair and recombination proteins	K01971	K01971 E6.5.1.1, lig; DNA ligase (ATP) [EC:6.5.1.1]	-1.44349	0.125668	0	1	1	1180	1754	1281	273	683	982	1205	446	1707	169	793	1200	525	870	1390	1013	1270	824	1035	1196	522	1083	873	999	592	1162	762	1287	853
1457	Genetic Information Processing	Replication and repair	03400 DNA repair and recombination proteins	K01972	K01972 E6.5.1.2, ligA, ligB; DNA ligase (NAD+) [EC:6.5.1.2]	-0.629904	0.0704767	0	1	1	1848	2767	2063	481	1289	1539	1664	865	2537	273	1254	1865	352	1039	1055	997	1036	701	960	946	563	1030	864	909	738	1049	1049	998	976
1458	Genetic Information Processing	Replication and repair	03400 DNA repair and recombination proteins	K02335	K02335 DPO1, polA; DNA polymerase I [EC:2.7.7.7]	-0.901161	0.080988	0	1	1	2605	4123	2990	706	1969	2284	2361	1445	3506	397	1734	2829	743	1584	1867	1656	2029	1407	1808	1752	926	1767	1549	1603	1073	1957	1832	1769	1646
1459	Genetic Information Processing	Replication and repair	03400 DNA repair and recombination proteins	K03701	K03701 uvrA; excinuclease ABC subunit A	-0.510422	0.078517	0	1	1	3723	4992	4156	844	2901	3097	3588	2023	4754	555	2384	3796	704	1603	1875	1729	2043	1519	1917	1949	1171	1850	1618	1709	1079	1895	1975	1817	1859
1460	Genetic Information Processing	Replication and repair	03400 DNA repair and recombination proteins	K03702	K03702 uvrB; excinuclease ABC subunit B	-0.735991	0.0798514	0	1	1	2185	3279	2460	549	1553	1900	1938	1153	2918	325	1421	2207	534	1159	1398	1188	1406	1019	1305	1215	752	1208	1119	1229	813	1396	1384	1218	1079
1461	Genetic Information Processing	Replication and repair	03400 DNA repair and recombination proteins	K03703	K03703 uvrC; excinuclease ABC subunit C	-0.713714	0.0857099	0	1	1	1839	2689	2029	505	1313	1584	1677	944	2501	272	1240	1830	469	989	1099	1058	1291	839	910	940	481	1168	963	994	690	1160	1089	1104	990
1462	Genetic Information Processing	Replication and repair	03400 DNA repair and recombination proteins	K05984	K05984 cho; excinuclease Cho [EC:3.1.25.-]	-2.25319	1.30549	-0.193943	0.846221	NA	0	0	0	0	0	0	1	0	0	0	0	1	0	0	0	2	1	0	1	0	0	0	0	0	0	1	2	0	0
1463	Genetic Information Processing	Replication and repair	03400 DNA repair and recombination proteins	K03657	K03657 uvrD, pcrA; DNA helicase II / ATP-dependent DNA helicase PcrA [EC:3.6.4.12]	-0.449554	0.0833888	0	1	1	2745	4374	3286	759	2079	2564	2810	1605	3740	417	1971	3003	588	1216	1514	1277	1614	1081	1443	1448	773	1425	1199	1347	854	1505	1425	1429	1359
1464	Genetic Information Processing	Replication and repair	03400 DNA repair and recombination proteins	K02335	K02335 DPO1, polA; DNA polymerase I [EC:2.7.7.7]	-0.901161	0.080988	0	1	1	2605	4123	2990	706	1969	2284	2361	1445	3506	397	1734	2829	743	1584	1867	1656	2029	1407	1808	1752	926	1767	1549	1603	1073	1957	1832	1769	1646
1465	Genetic Information Processing	Replication and repair	03400 DNA repair and recombination proteins	K01971	K01971 E6.5.1.1, lig; DNA ligase (ATP) [EC:6.5.1.1]	-1.44349	0.125668	0	1	1	1180	1754	1281	273	683	982	1205	446	1707	169	793	1200	525	870	1390	1013	1270	824	1035	1196	522	1083	873	999	592	1162	762	1287	853
1466	Genetic Information Processing	Replication and repair	03400 DNA repair and recombination proteins	K01972	K01972 E6.5.1.2, ligA, ligB; DNA ligase (NAD+) [EC:6.5.1.2]	-0.629904	0.0704767	0	1	1	1848	2767	2063	481	1289	1539	1664	865	2537	273	1254	1865	352	1039	1055	997	1036	701	960	946	563	1030	864	909	738	1049	1049	998	976
1467	Genetic Information Processing	Replication and repair	03400 DNA repair and recombination proteins	K03043	K03043 rpoB; DNA-directed RNA polymerase subunit beta [EC:2.7.7.6]	-0.57785	0.064818	0	1	1	4334	5915	4612	1095	2988	3401	3546	2023	5654	634	2728	4214	793	1868	2233	2034	2350	1760	2153	2264	1288	2123	1932	2078	1339	2293	2500	2048	2069
1468	Genetic Information Processing	Replication and repair	03400 DNA repair and recombination proteins	K03046	K03046 rpoC; DNA-directed RNA polymerase subunit beta' [EC:2.7.7.6]	-0.969683	0.0940277	0	1	1	4752	6841	5200	1285	3614	4034	4357	2607	6265	688	2921	4882	1430	2601	3734	2762	3489	2613	3298	3359	2057	3061	2900	3049	1936	3361	3411	3340	3132
1469	Genetic Information Processing	Replication and repair	03400 DNA repair and recombination proteins	K13797	K13797 rpoBC; DNA-directed RNA polymerase subunit beta-beta' [EC:2.7.7.6]	-0.317687	0.438032	0	1	1	5	3	2	2	12	6	4	1	5	0	4	3	1	1	1	4	3	1	4	2	3	2	1	2	3	2	3	0	1
1470	Genetic Information Processing	Replication and repair	03400 DNA repair and recombination proteins	K03040	K03040 rpoA; DNA-directed RNA polymerase subunit alpha [EC:2.7.7.6]	-0.624122	0.0681761	0	1	1	1135	1583	1241	265	762	968	904	570	1475	188	781	1108	217	507	591	543	687	511	645	618	394	569	534	611	353	659	634	567	545
1471	Genetic Information Processing	Replication and repair	03400 DNA repair and recombination proteins	K03060	K03060 rpoZ; DNA-directed RNA polymerase subunit omega [EC:2.7.7.6]	-1.32376	0.0895265	0	1	1	207	342	226	41	129	184	122	59	314	33	142	211	51	179	163	167	186	108	168	191	80	195	172	182	142	181	172	148	163
1472	Genetic Information Processing	Replication and repair	03400 DNA repair and recombination proteins	K03723	K03723 mfd; transcription-repair coupling factor (superfamily II helicase) [EC:3.6.4.-]	-0.332824	0.113626	0	1	1	3236	4999	3526	812	2282	2662	3099	1703	4225	431	1952	3167	674	1116	1602	1340	1609	1059	1180	1512	660	1403	1215	1296	787	1617	1178	1734	1199
1473	Genetic Information Processing	Replication and repair	03400 DNA repair and recombination proteins	K03555	K03555 mutS; DNA mismatch repair protein MutS	-0.317516	0.108996	0	1	1	2573	3790	2691	637	1740	2098	2235	1294	3284	350	1533	2568	520	876	1285	1026	1212	800	1069	1091	589	1177	899	935	641	1145	806	1147	947
1474	Genetic Information Processing	Replication and repair	03400 DNA repair and recombination proteins	K07456	K07456 mutS2; DNA mismatch repair protein MutS2	-1.46721	0.170775	0	1	1	821	1058	761	173	653	709	1227	644	915	97	486	767	433	650	1160	716	934	674	843	794	435	840	622	730	389	864	496	974	688
1475	Genetic Information Processing	Replication and repair	03400 DNA repair and recombination proteins	K03572	K03572 mutL; DNA mismatch repair protein MutL	2.13758	0.0732932	1.87705	0.060511	0.169874	1638	2404	1596	398	1160	1347	1210	766	2129	213	1062	1647	29	124	75	113	151	100	124	137	95	129	119	144	91	93	203	80	127
1476	Genetic Information Processing	Replication and repair	03400 DNA repair and recombination proteins	K03573	K03573 mutH; DNA mismatch repair protein MutH	1.30137	0.7274	0	1	NA	3	5	9	1	3	3	1	2	6	0	0	1	0	0	0	0	0	0	1	1	1	1	1	2	0	0	0	0	0
1477	Genetic Information Processing	Replication and repair	03400 DNA repair and recombination proteins	K01141	K01141 E3.1.11.1, sbcB; exodeoxyribonuclease I [EC:3.1.11.1]	-4.4106	0.184112	-13.0931	3.60462e-39	1.3811e-37	14	10	31	3	15	22	9	11	30	1	10	14	25	149	74	131	168	112	97	114	51	123	142	131	113	168	261	83	104
1478	Genetic Information Processing	Replication and repair	03400 DNA repair and recombination proteins	K03601	K03601 xseA; exodeoxyribonuclease VII large subunit [EC:3.1.11.6]	1.47389	0.0669154	0	1	1	978	1407	1103	259	640	853	866	382	1313	143	654	1003	24	119	64	127	137	99	118	140	88	121	103	102	92	147	203	80	128
1479	Genetic Information Processing	Replication and repair	03400 DNA repair and recombination proteins	K03602	K03602 xseB; exodeoxyribonuclease VII small subunit [EC:3.1.11.6]	0.546826	0.131379	0	1	1	83	141	88	28	48	61	74	37	144	8	67	82	4	17	9	12	25	13	18	25	21	17	22	23	15	27	28	14	27
1480	Genetic Information Processing	Replication and repair	03400 DNA repair and recombination proteins	K10857	K10857 exoX; exodeoxyribonuclease X [EC:3.1.11.-]	0.509374	1.54994	0	1	NA	0	0	1	0	0	0	0	0	3	0	2	0	0	0	0	1	0	0	0	0	0	0	0	0	0	1	0	0	0
1481	Genetic Information Processing	Replication and repair	03400 DNA repair and recombination proteins	K02337	K02337 DPO3A1, dnaE; DNA polymerase III subunit alpha [EC:2.7.7.7]	-0.623329	0.0889533	0	1	1	3680	5455	3866	982	2834	2838	3084	2002	4801	502	2401	3564	859	1772	2126	1819	2096	1475	1898	2012	1141	1972	1745	1910	1141	2064	1844	1947	1795
1482	Genetic Information Processing	Replication and repair	03400 DNA repair and recombination proteins	K03763	K03763 DPO3A2, polC; DNA polymerase III subunit alpha, Gram-positive type [EC:2.7.7.7]	-1.15692	0.450906	0	1	1	1	2	4	2	7	1	1	2	4	1	4	2	0	3	2	1	1	1	1	4	3	4	3	1	2	2	9	2	3
1483	Genetic Information Processing	Replication and repair	03400 DNA repair and recombination proteins	K02338	K02338 DPO3B, dnaN; DNA polymerase III subunit beta [EC:2.7.7.7]	-0.681788	0.0812898	0	1	1	1132	1789	1244	316	869	967	944	647	1464	187	731	1133	246	598	690	637	771	540	597	652	329	688	566	675	428	726	609	668	585
1484	Genetic Information Processing	Replication and repair	03400 DNA repair and recombination proteins	K02339	K02339 DPO3C, holC; DNA polymerase III subunit chi [EC:2.7.7.7]	3.19301	0.221024	5.39765	6.75211e-08	3.79622e-07	116	205	119	30	65	107	67	30	217	18	81	164	2	3	3	3	7	4	4	4	6	5	2	5	2	5	7	0	7
[truncated: 11,867 more rows]

## Sheet: List of Selected KOs in Fig 9 
Category ( as defined in Figure 9)	KEGG ORTHOLOGY (KO)	KEGG description	Log2 fold change
[truncated: 111 more rows]
